# Supplementary material for: catena-Poly[[bis­(3-acetyl­pyridine-κN)cadmium]-di-μ-seleno­cyanato-κ2 N:Se;κ2 Se:N]
Source: Acta Crystallogr Sect E Struct Rep Online. 2012 Apr 28;68(Pt 5):m704. doi: 10.1107/S1600536812018375 (PMC3344419; doi:10.1107/S1600536812018375)
Supplement: Supplementary file 2 [file e-68-0m704-Isup2.hkl]

# 
# h,k,l, Fc-squared, Fo-squared, sigma(Fo-squared) and status flag 
# 
data_I
_shelx_title ' Cd(NCSe)2(3-Acetylpyridine)2 in P2(1)/c at RT' 
_shelx_refln_list_code          4 
_shelx_F_calc_maximum      158.81 
_exptl_crystal_F_000       540.00 
_reflns_d_resolution_high  0.7417 
 
loop_ 
 _symmetry_equiv_pos_as_xyz 
 'x, y, z' 
 '-x, y+1/2, -z+1/2' 
 '-x, -y, -z' 
 'x, -y-1/2, z-1/2' 
 
_cell_length_a     5.9447 
_cell_length_b    18.7233 
_cell_length_c     8.7548 
_cell_angle_alpha  90.000 
_cell_angle_beta   94.020 
_cell_angle_gamma  90.000 
 
_shelx_F_squared_multiplier     1.000 
 
loop_ 
 _refln_index_h 
 _refln_index_k 
 _refln_index_l 
 _refln_F_squared_calc 
 _refln_F_squared_meas 
 _refln_F_squared_sigma 
 _refln_observed_status 
   1   0   0     8311.11     8773.47     55.74 o 
   2   0   0       26.31       32.17      9.02 o 
   3   0   0      471.25      524.16      7.66 o 
   4   0   0     7613.23     7530.06     62.11 o 
   5   0   0     6242.60     6543.96     83.96 o 
   6   0   0     1780.60     1913.26     26.30 o 
   7   0   0       68.72       70.71      6.98 o 
   1   1   0     4377.32     4551.79     27.17 o 
   2   1   0     3114.08     3270.87     17.44 o 
   3   1   0     2084.84     2052.85     13.21 o 
   4   1   0      375.47      372.22     12.52 o 
   5   1   0        1.96       87.74     36.64 o 
   6   1   0      335.32      348.08      8.54 o 
   7   1   0        1.80        6.49      4.86 o 
   0   2   0    15597.77    16876.98     50.56 o 
   1   2   0     7203.35     7369.64    101.54 o 
   2   2   0        6.89       13.22      5.88 o 
   3   2   0      577.23      556.65      5.52 o 
   4   2   0     3791.11     3765.72     26.81 o 
   5   2   0     3122.64     3203.20     46.34 o 
   6   2   0     1181.43     1272.92     13.14 o 
   7   2   0        8.91       17.63      4.79 o 
   1   3   0     8920.66     8882.99     82.22 o 
   2   3   0     3621.11     3639.05     33.46 o 
   3   3   0     1010.76      962.39      7.93 o 
   4   3   0     4229.20     4297.15     38.67 o 
   5   3   0      379.15      376.22     10.52 o 
   6   3   0      949.30      988.96     13.16 o 
   7   3   0       14.81       26.34      5.49 o 
   0   4   0      873.15      879.75     13.85 o 
   1   4   0     4790.57     4496.79     58.11 o 
   2   4   0     9538.77     9379.25    105.00 o 
   3   4   0     3456.20     3316.43     25.64 o 
   4   4   0     1676.58     1728.29      9.20 o 
   5   4   0     1629.48     1676.69     18.59 o 
   6   4   0      791.67      824.56     11.82 o 
   7   4   0      674.73      671.31     15.89 o 
   1   5   0     4397.92     4127.85     60.32 o 
   2   5   0     5218.71     5387.42     45.38 o 
   3   5   0     1598.40     1522.55     16.55 o 
   4   5   0     3213.11     3234.04     28.30 o 
   5   5   0      377.92      387.56      5.19 o 
   6   5   0      801.21      809.72     12.93 o 
   7   5   0       83.06       74.77      5.11 o 
   0   6   0     4104.88     4081.86     46.78 o 
   1   6   0     2438.51     2300.63     34.41 o 
   2   6   0    20073.64    18689.50   1199.43 o 
   3   6   0    10367.38    10191.53     74.38 o 
   4   6   0      430.04      437.07      6.89 o 
   5   6   0        9.89        9.81      4.75 o 
   6   6   0      625.88      618.24     12.60 o 
   7   6   0     1750.28     1732.53     32.47 o 
   1   7   0      169.97      157.95      6.07 o 
   2   7   0      403.39      434.59      8.21 o 
   3   7   0       55.32       72.24      5.49 o 
   4   7   0       33.84       38.72      5.12 o 
   5   7   0       93.97      109.16      4.67 o 
   6   7   0        1.62       19.74      4.71 o 
   7   7   0        2.73        4.04      5.11 o 
   0   8   0      815.09      804.93     13.90 o 
   1   8   0     4715.91     4481.28     51.70 o 
   2   8   0    10065.80     9436.71    144.99 o 
   3   8   0     7969.08     7803.21    109.95 o 
   4   8   0      266.86      272.86      5.87 o 
   5   8   0       12.07       25.44      4.96 o 
   6   8   0      141.63      142.34      4.89 o 
   7   8   0     1654.25     1575.97     23.47 o 
   1   9   0     3145.21     2954.08     31.31 o 
   2   9   0     1214.12     1189.90     22.83 o 
   3   9   0      605.49      573.82      8.49 o 
   4   9   0      919.25      963.29     16.03 o 
   5   9   0       78.35       86.69      4.87 o 
   6   9   0      425.77      419.35      5.48 o 
   7   9   0       26.70       17.60      5.41 o 
   0  10   0      941.50      865.91      8.67 o 
   1  10   0     3781.66     3709.25     57.50 o 
   2  10   0     2469.12     2349.39     35.02 o 
   3  10   0     2468.87     2444.59     39.95 o 
   4  10   0      732.08      782.02     13.93 o 
   5  10   0      219.73      239.85      8.36 o 
   6  10   0      130.40      143.70      7.52 o 
   7  10   0      584.46      516.73     12.08 o 
   1  11   0     2789.11     2589.27     34.23 o 
   2  11   0      384.34      341.01      7.40 o 
   3  11   0     1163.58     1140.48     24.75 o 
   4  11   0     1461.84     1524.24     28.93 o 
   5  11   0        0.69        9.95      4.74 o 
   6  11   0      599.81      608.12     12.83 o 
   7  11   0       73.45       57.13      5.13 o 
   0  12   0     7378.73     7112.92     62.22 o 
   1  12   0     2658.10     2561.61     25.00 o 
   2  12   0      371.91      386.33     12.27 o 
   3  12   0      283.62      283.31      7.04 o 
   4  12   0     1499.36     1521.39     35.63 o 
   5  12   0     1359.56     1446.22     36.29 o 
   6  12   0      427.50      433.00     11.94 o 
   7  12   0       28.04       18.14     11.59 o 
   1  13   0      166.78      163.17      5.72 o 
   2  13   0      275.14      289.68      5.81 o 
   3  13   0      162.66      153.36      6.98 o 
   4  13   0      506.74      495.21     10.09 o 
   5  13   0       49.63       61.03      4.71 o 
   6  13   0      122.09      116.02      5.64 o 
   0  14   0     6218.87     6132.01    109.20 o 
   1  14   0     1882.69     1878.44     25.36 o 
   2  14   0       51.57       59.24      5.08 o 
   3  14   0        4.79        9.39      4.79 o 
   4  14   0     1535.97     1492.44     25.06 o 
   5  14   0     2389.16     2394.42     56.68 o 
   6  14   0      444.71      428.51     12.37 o 
   1  15   0      284.75      300.94      8.55 o 
   2  15   0       33.89       40.23      5.19 o 
   3  15   0      142.13      146.69      5.09 o 
   4  15   0       54.37       67.86      5.22 o 
   5  15   0       11.13       13.56      5.23 o 
   6  15   0       40.96       48.95      5.13 o 
   0  16   0     1252.87     1224.66      8.79 o 
   1  16   0      596.15      613.59     13.91 o 
   2  16   0       55.85       76.28      5.67 o 
   3  16   0       16.26       31.21      5.05 o 
   4  16   0      667.22      690.50     14.35 o 
   5  16   0      646.25      640.26     14.47 o 
   6  16   0      283.84      256.94      8.18 o 
   1  17   0      396.43      425.04      8.61 o 
   2  17   0       57.67       89.37      5.47 o 
   3  17   0      139.60      156.05      5.31 o 
   4  17   0      429.86      461.14      9.18 o 
   5  17   0        7.18       20.49      7.17 o 
   0  18   0     2043.17     1999.27     13.22 o 
   1  18   0      341.34      353.72      6.22 o 
   2  18   0      660.98      699.34     13.97 o 
   3  18   0      603.31      639.62     13.91 o 
   4  18   0      325.89      333.77     10.32 o 
   5  18   0       87.86       77.67      5.44 o 
   1  19   0      348.31      357.10      5.83 o 
   2  19   0       85.82       99.95      9.84 o 
   3  19   0      172.76      167.69     10.27 o 
   4  19   0      141.71      147.39      7.75 o 
   5  19   0        0.08       12.23      5.04 o 
   0  20   0        4.24       23.82     10.87 o 
   1  20   0      176.41      186.29      5.19 o 
   2  20   0      647.24      666.13     15.88 o 
   3  20   0      695.67      721.02     17.70 o 
   4  20   0       31.99       44.86      6.16 o 
   1  21   0        0.23        5.48      5.11 o 
   2  21   0        0.13        6.53      5.07 o 
   3  21   0        0.02        2.27      5.12 o 
   4  21   0        4.29       12.75      6.85 o 
   0  22   0        1.01       -4.15      7.20 o 
   1  22   0      158.43      162.12      5.38 o 
   2  22   0      394.99      399.62     14.69 o 
   3  22   0      312.12      300.79      8.24 o 
   1  23   0       39.18       39.54      5.09 o 
   2  23   0        1.45       -2.73      5.00 o 
   3  23   0       24.88       29.51      5.60 o 
   0  24   0        4.94       11.87      7.00 o 
   1  24   0       73.97       73.03      5.34 o 
   2  24   0      148.22      127.85      5.93 o 
  -7   1   1       23.31       28.41      5.32 o 
  -6   1   1       35.27       39.37      4.56 o 
  -5   1   1      640.14      665.58     14.42 o 
  -4   1   1    13083.55    13356.21     86.20 o 
  -3   1   1    10791.22    10709.04     68.32 o 
  -2   1   1      643.50      631.86      6.93 o 
  -1   1   1     1943.57     1923.23     21.79 o 
   0   1   1    10780.41    11858.84    396.84 o 
   3   1   1       70.23       75.90      6.64 o 
   4   1   1      322.91      328.00      5.30 o 
   5   1   1     2587.12     2665.00     22.88 o 
   6   1   1     4787.26     4967.46     61.96 o 
   7   1   1      913.40      905.30     10.28 o 
  -7   2   1      453.83      449.88      9.29 o 
  -6   2   1       14.90       27.45      4.69 o 
  -5   2   1     2249.84     2252.50     17.20 o 
  -4   2   1      113.61      219.15     30.78 o 
  -3   2   1     3068.02     3002.52     16.29 o 
  -2   2   1     3309.41     3259.67     21.65 o 
  -1   2   1       80.51       79.44      8.35 o 
   0   2   1      694.11      754.60     16.33 o 
   1   2   1      810.78      834.36     10.17 o 
   2   2   1     3515.06     3558.98     31.38 o 
   3   2   1     5068.52     5096.78     38.87 o 
   4   2   1     1038.13     1008.18      9.41 o 
   5   2   1     1337.96     1356.24     12.11 o 
   6   2   1      131.95      181.90     31.76 o 
   7   2   1      513.48      512.16      7.03 o 
  -7   3   1      302.32      300.24      7.89 o 
  -6   3   1      586.40      601.70      6.23 o 
  -5   3   1      962.04      993.62     11.80 o 
  -4   3   1     3313.50     3290.51     19.39 o 
  -3   3   1     5128.37     5092.74     57.78 o 
  -2   3   1     3051.76     2965.33     23.58 o 
  -1   3   1      475.74      535.86      8.62 o 
   0   3   1    17814.96    18084.58    226.19 o 
   1   3   1     4864.24     4799.77     46.99 o 
   2   3   1     5982.02     5827.64     64.74 o 
   3   3   1     1599.19     1570.87     15.54 o 
   4   3   1     1088.31     1124.22     10.43 o 
   5   3   1     1133.20     1174.31     16.56 o 
   6   3   1     1652.32     1713.09     24.86 o 
   7   3   1      484.27      499.72      8.45 o 
  -7   4   1      714.80      727.07      9.16 o 
  -6   4   1      320.15      330.53      7.08 o 
  -5   4   1     2263.35     2260.34     24.44 o 
  -4   4   1     1155.23     1191.35      9.06 o 
  -3   4   1     3488.40     3377.99     39.32 o 
  -2   4   1     1375.58     1308.03     18.66 o 
  -1   4   1      925.20      860.08     10.99 o 
   0   4   1    25220.86    24920.42     95.27 o 
   1   4   1      119.76      114.12      7.76 o 
   2   4   1     7706.04     7555.97     78.51 o 
   3   4   1     1627.41     1582.24     11.49 o 
   4   4   1     1074.23     1061.98     16.90 o 
   5   4   1     2489.96     2534.56     19.74 o 
   6   4   1      118.05      122.02      7.41 o 
   7   4   1      784.24      783.25     15.70 o 
  -7   5   1     1008.63      966.30     18.55 o 
  -6   5   1     2681.34     2713.04     40.47 o 
  -5   5   1     1081.56     1092.58     16.53 o 
  -4   5   1       21.52       28.89      5.09 o 
  -3   5   1     1342.28     1407.19      9.83 o 
  -2   5   1     5129.61     4925.77     58.32 o 
  -1   5   1    18836.54    17880.33     60.03 o 
   0   5   1     2220.08     1967.83     18.52 o 
   1   5   1     1479.20     1421.42     22.83 o 
   2   5   1     1016.86      968.11     17.12 o 
   3   5   1    10999.68    10888.08    153.96 o 
   4   5   1     7735.45     7730.59     65.09 o 
   5   5   1     1022.44     1013.31      9.48 o 
   6   5   1       20.79       27.90      5.57 o 
   7   5   1      216.85      219.89      7.03 o 
  -7   6   1      158.30      153.82      6.00 o 
  -6   6   1        4.06       45.38     17.92 o 
  -5   6   1      230.60      251.47      4.96 o 
  -4   6   1        8.75       15.72      4.85 o 
  -3   6   1      244.14      253.34      5.19 o 
  -2   6   1     1324.14     1301.95     23.31 o 
  -1   6   1      399.69      387.60      6.71 o 
   0   6   1     4562.37     4466.25     41.22 o 
   1   6   1       57.76       56.25      6.67 o 
   2   6   1      902.54      891.15     16.68 o 
   3   6   1      935.02      962.34     14.75 o 
   4   6   1      533.62      529.88      5.49 o 
   5   6   1       19.83       29.27      6.25 o 
   6   6   1        0.97       10.17      4.81 o 
   7   6   1      101.72      112.03      5.22 o 
  -7   7   1      933.11      886.62     15.68 o 
  -6   7   1     2236.16     2265.88     32.43 o 
  -5   7   1     1625.96     1651.37     28.42 o 
  -4   7   1      193.92      192.48      5.10 o 
  -3   7   1       27.51       38.39      5.01 o 
  -2   7   1     9427.83     8718.68     95.83 o 
  -1   7   1    18756.85    17627.78    476.09 o 
   0   7   1     3672.78     3444.64     23.52 o 
   1   7   1       27.26       40.67      6.63 o 
   2   7   1      937.74      951.83     17.95 o 
   3   7   1     9895.84     9814.56    169.58 o 
   4   7   1     7915.93     8043.38    111.86 o 
   5   7   1     1016.33     1052.81     15.41 o 
   6   7   1       96.51      110.90      4.82 o 
   7   7   1      232.36      217.18      5.14 o 
  -7   8   1       45.80       40.85      4.80 o 
  -6   8   1       59.15       72.67      7.48 o 
  -5   8   1      231.84      248.48      5.85 o 
  -4   8   1      216.83      210.65      5.67 o 
  -3   8   1       62.77       56.51      4.99 o 
  -2   8   1      518.74      502.96      9.57 o 
  -1   8   1      336.61      327.02     10.56 o 
   0   8   1      136.43      119.73      6.12 o 
   1   8   1     1317.14     1486.43     29.11 o 
   2   8   1       77.00       72.67      5.50 o 
   3   8   1      644.76      608.93      9.56 o 
   4   8   1       15.12       23.64      5.25 o 
   5   8   1      383.03      393.38      7.99 o 
   6   8   1        2.13       10.45      4.88 o 
   7   8   1      121.38      112.41      5.21 o 
  -7   9   1      459.96      434.91      7.14 o 
  -6   9   1     1129.57     1129.66     13.40 o 
  -5   9   1     1674.25     1731.66     26.98 o 
  -4   9   1        8.10       13.11      5.40 o 
  -3   9   1      280.93      292.40      5.76 o 
  -2   9   1     9947.52     9749.56    128.76 o 
  -1   9   1    14896.71    14342.20    221.28 o 
   0   9   1      892.36      815.65      9.22 o 
   1   9   1       80.45       67.44      5.54 o 
   2   9   1      176.71      139.26      5.56 o 
   3   9   1     3423.57     3356.38     50.77 o 
   4   9   1     4400.96     4349.79     65.63 o 
   5   9   1       98.31      106.86      4.94 o 
   6   9   1        2.29        8.99      5.98 o 
   7   9   1      216.48      196.98      5.36 o 
  -7  10   1      257.70      234.27      6.17 o 
  -6  10   1       17.29       24.94      5.15 o 
  -5  10   1     1296.39     1284.57     22.33 o 
  -4  10   1      214.38      217.07      6.13 o 
  -3  10   1     2299.80     2307.78     30.83 o 
  -2  10   1     1436.96     1372.82     23.03 o 
  -1  10   1      413.67      374.84      6.28 o 
   0  10   1     5781.91     5578.04     45.56 o 
   1  10   1      694.28      717.95     12.46 o 
   2  10   1     3729.24     3624.66     73.08 o 
   3  10   1     1282.85     1264.18     24.95 o 
   4  10   1     1090.63     1092.53     19.02 o 
   5  10   1      911.84      931.15     19.38 o 
   6  10   1        5.13       12.88      4.78 o 
   7  10   1      385.82      343.14     11.15 o 
  -7  11   1      134.16      118.66      7.09 o 
  -6  11   1       47.25       62.31      4.76 o 
  -5  11   1      845.90      877.05     14.56 o 
  -4  11   1     1396.93     1387.45     25.51 o 
  -3  11   1     1212.66     1210.75     24.00 o 
  -2  11   1     1583.96     1517.59     23.22 o 
  -1  11   1     1696.41     1653.24     25.13 o 
   0  11   1     2395.55     2297.55      9.71 o 
   1  11   1     4149.96     3940.86     63.00 o 
   2  11   1     2342.06     2362.98     49.80 o 
   3  11   1      492.90      530.02     12.75 o 
   4  11   1      392.52      398.29      8.17 o 
   5  11   1      986.21     1060.18     22.49 o 
   6  11   1      528.26      524.26      6.96 o 
   7  11   1      369.04      338.24     12.58 o 
  -7  12   1      157.51      138.35      8.91 o 
  -6  12   1        3.86       15.73      4.76 o 
  -5  12   1      286.05      298.01      7.95 o 
  -4  12   1       10.69       42.60      5.19 o 
  -3  12   1      718.11      699.87     14.55 o 
  -2  12   1     1301.24     1268.08     24.60 o 
  -1  12   1       40.61       54.61      5.43 o 
   0  12   1     2970.45     2877.06     21.97 o 
   1  12   1       79.52       91.59      5.59 o 
   2  12   1     1267.29     1218.10     33.90 o 
   3  12   1      982.72      996.81     23.21 o 
   4  12   1      469.03      490.79     12.36 o 
   5  12   1       56.17       66.43      5.72 o 
   6  12   1        0.47        2.62      7.75 o 
  -6  13   1       15.05       21.02      5.68 o 
  -5  13   1      236.21      234.66      7.01 o 
  -4  13   1     2720.29     2739.27     49.00 o 
  -3  13   1     2611.80     2592.70     54.55 o 
  -2  13   1      124.09      130.83      4.83 o 
  -1  13   1       63.34       56.75      5.01 o 
   0  13   1     1458.36     1458.53     13.26 o 
   1  13   1     7335.36     7177.65    118.18 o 
   2  13   1     2912.35     2902.31     61.05 o 
   3  13   1      101.31       98.09      4.96 o 
   4  13   1       67.42       97.34      5.23 o 
   5  13   1      916.52      906.24     22.53 o 
   6  13   1     1176.14     1146.07     31.03 o 
  -6  14   1       29.18       29.45      4.76 o 
  -5  14   1        0.77        8.93      4.80 o 
  -4  14   1       15.61       23.45      5.25 o 
  -3  14   1        0.02        5.93      5.43 o 
  -2  14   1       30.32       46.70      5.42 o 
  -1  14   1        3.27        8.56      5.41 o 
   0  14   1      752.17      713.60      5.71 o 
   1  14   1       52.84       58.30      5.51 o 
   2  14   1       27.92       30.28      5.38 o 
   3  14   1       18.38       31.24      4.89 o 
   4  14   1        2.20       10.63      4.86 o 
   5  14   1        1.79        1.32      5.70 o 
   6  14   1        2.48        2.69      6.24 o 
  -6  15   1       31.78       23.72      5.00 o 
  -5  15   1      140.02      143.16      5.24 o 
  -4  15   1     1709.39     1754.22     33.20 o 
  -3  15   1     1764.52     1732.89     18.96 o 
  -2  15   1       28.67       37.41      5.12 o 
  -1  15   1      708.74      740.49     13.98 o 
   0  15   1     1969.69     1947.90     11.36 o 
   1  15   1     3571.42     3621.73     38.80 o 
   2  15   1     2033.37     2076.83     29.94 o 
   3  15   1       19.16       38.58      7.18 o 
   4  15   1       24.85       34.09      5.19 o 
   5  15   1      458.22      452.81     11.14 o 
   6  15   1     1019.04      906.66     20.23 o 
  -6  16   1        4.02       14.94      5.00 o 
  -5  16   1       72.79       81.83      5.38 o 
  -4  16   1       67.22       84.09      4.81 o 
  -3  16   1      296.19      310.01      8.16 o 
  -2  16   1      362.87      391.51      6.73 o 
  -1  16   1      157.75      165.23      5.57 o 
   0  16   1     1418.21     1471.49     13.10 o 
   1  16   1       53.66       71.08      5.26 o 
   2  16   1      404.71      420.59      8.67 o 
   3  16   1       55.05       76.24      4.84 o 
   4  16   1      113.65      121.73      8.28 o 
   5  16   1      211.03      231.77     11.14 o 
   6  16   1        4.51        9.52      5.20 o 
  -5  17   1      118.99      129.16      6.74 o 
  -4  17   1      610.76      615.08      7.56 o 
  -3  17   1      590.92      582.32     15.28 o 
  -2  17   1      325.65      342.88      6.30 o 
  -1  17   1      315.33      360.26      7.99 o 
   0  17   1      659.98      653.75     11.35 o 
   1  17   1      732.02      740.29     11.30 o 
   2  17   1      782.48      789.43     17.36 o 
   3  17   1      381.56      428.76      6.90 o 
   4  17   1       92.13      111.29      5.00 o 
   5  17   1      229.43      223.87      7.07 o 
  -5  18   1      110.25       96.68      5.23 o 
  -4  18   1       33.35       46.66      7.02 o 
  -3  18   1      231.23      250.46      9.16 o 
  -2  18   1      289.52      325.58      9.21 o 
  -1  18   1       62.60       70.48      5.43 o 
   0  18   1     1020.81     1048.44     11.49 o 
   1  18   1       63.49       63.16      4.99 o 
   2  18   1      287.69      305.98      7.18 o 
   3  18   1      149.55      172.27      5.14 o 
   4  18   1      133.69      138.99      8.09 o 
   5  18   1      110.65       85.46      4.83 o 
  -5  19   1      104.11       96.99      7.89 o 
  -4  19   1       84.61       77.60      5.17 o 
  -3  19   1       99.87      109.12      6.07 o 
  -2  19   1      593.47      630.33     17.03 o 
  -1  19   1     1419.45     1516.10     18.37 o 
   0  19   1      392.38      420.86     10.25 o 
   1  19   1       35.45       29.29      6.63 o 
   2  19   1      327.87      315.93      8.94 o 
   3  19   1      640.53      644.10     13.07 o 
   4  19   1      326.36      350.21     11.93 o 
   5  19   1      112.12      107.52      9.17 o 
  -4  20   1        0.33        9.75      4.90 o 
  -3  20   1       89.19       85.87      7.39 o 
  -2  20   1       31.73       49.31      4.87 o 
  -1  20   1        6.37       23.09      5.88 o 
   0  20   1       43.73       49.58      6.13 o 
   1  20   1        0.83       14.47      8.95 o 
   2  20   1       32.32       33.76      6.33 o 
   3  20   1      110.56       89.94      4.80 o 
   4  20   1       38.04       46.87      5.15 o 
  -4  21   1        1.23        4.88      5.16 o 
  -3  21   1       39.51       29.47      5.31 o 
  -2  21   1      560.48      591.04     18.92 o 
  -1  21   1      724.14      795.49     16.12 o 
   0  21   1      269.87      278.70      5.92 o 
   1  21   1        5.86       10.67      5.30 o 
   2  21   1       25.86       36.89      5.37 o 
   3  21   1      407.39      408.04      8.67 o 
   4  21   1      337.39      309.86     10.65 o 
  -3  22   1       11.98       14.94      6.86 o 
  -2  22   1       41.69       55.36      6.28 o 
  -1  22   1       10.30       12.32      4.99 o 
   0  22   1        6.47       14.75      6.42 o 
   1  22   1        4.68       12.03      4.72 o 
   2  22   1       21.67       38.63      5.48 o 
   3  22   1        9.54       12.16      5.70 o 
  -3  23   1       53.73       45.73      5.13 o 
  -2  23   1      157.73      157.24      6.15 o 
  -1  23   1      356.52      336.73      6.40 o 
   0  23   1       69.33       87.19      5.45 o 
   1  23   1       38.70       36.55      5.36 o 
   2  23   1       33.00       47.90      7.68 o 
   3  23   1      225.19      183.86      6.50 o 
  -2  24   1       33.78       38.86      5.14 o 
  -1  24   1       22.84       27.27      5.60 o 
   0  24   1       78.69       87.88      5.27 o 
   1  24   1        6.00        9.34      5.31 o 
   2  24   1       44.40       57.15      5.58 o 
   0  25   1       61.88       58.62      6.00 o 
  -7   0   2     1493.71     1451.36     31.70 o 
  -6   0   2      249.10      272.67      9.75 o 
  -5   0   2      298.28      302.83      6.98 o 
  -4   0   2      734.85      700.88      8.53 o 
  -3   0   2    15729.88    16310.22    173.28 o 
  -2   0   2    21378.58    22634.10     50.32 o 
  -1   0   2     1018.25      996.56     15.28 o 
   0   0   2     1350.60     1423.50     17.30 o 
   1   0   2       99.74       82.29     10.36 o 
   3   0   2     9747.95     9376.40    142.28 o 
   4   0   2      159.22      159.49      6.63 o 
   5   0   2       74.20       68.67      6.76 o 
   6   0   2     1424.46     1427.28     20.60 o 
   7   0   2     2895.87     2961.15     74.73 o 
  -7   1   2       97.84       89.83      7.14 o 
  -6   1   2       39.35       47.47      4.53 o 
  -5   1   2       38.00       42.75      5.13 o 
  -4   1   2      747.68      695.04      9.46 o 
  -3   1   2       60.95      179.26     20.57 o 
  -2   1   2     1134.36     1100.15     11.97 o 
   0   1   2      483.67      543.40     11.42 o 
   1   1   2     3162.42     3185.37     31.55 o 
   2   1   2     1355.82     1488.25     14.35 o 
   3   1   2      487.80      509.19     16.52 o 
   4   1   2      612.21      620.87      5.29 o 
   5   1   2       77.96       93.71      4.81 o 
   6   1   2      406.25      406.05     11.96 o 
   7   1   2        7.63       98.21     35.30 o 
  -7   2   2     1083.56     1079.52     15.18 o 
  -6   2   2      690.96      691.47     10.47 o 
  -5   2   2        5.06       10.53      4.41 o 
  -4   2   2     1657.19     1642.12     18.34 o 
  -3   2   2    11305.85    11314.62     50.87 o 
  -2   2   2     9238.84     8993.23     59.70 o 
  -1   2   2    14616.20    15628.01     54.50 o 
   0   2   2      183.09      157.80     10.39 o 
   1   2   2     4795.59     4708.15     66.12 o 
   2   2   2    13053.53    12937.79    111.76 o 
   3   2   2    10852.42    10863.76     98.68 o 
   4   2   2      359.60      375.19      7.54 o 
   5   2   2      185.10      182.87      5.81 o 
   6   2   2     1026.00     1054.80     18.77 o 
   7   2   2     1382.69     1406.03     22.08 o 
  -7   3   2      196.36      189.16      6.72 o 
  -6   3   2      368.78      380.61      5.15 o 
  -5   3   2        5.80       10.57      4.88 o 
  -4   3   2     2169.43     2182.76     15.27 o 
  -3   3   2     3244.08     3197.25     24.13 o 
  -2   3   2     1899.20     1814.92     18.73 o 
   0   3   2     1144.76     1175.44     17.05 o 
   1   3   2     7157.81     7075.49     73.32 o 
   2   3   2     1397.88     1361.33     16.43 o 
   3   3   2     3424.42     3310.88     35.21 o 
   4   3   2      777.99      801.10     10.37 o 
   5   3   2       98.32      107.72      4.89 o 
   6   3   2     1646.05     1697.71     27.23 o 
   7   3   2       41.24       42.93      4.88 o 
  -7   4   2      309.40      288.21      9.47 o 
  -6   4   2      599.04      606.82     11.49 o 
  -5   4   2     1319.15     1351.38     15.92 o 
  -4   4   2     2042.24     2110.91     28.18 o 
  -3   4   2     1293.83     1306.80     16.86 o 
  -2   4   2     1257.00     1179.48     14.94 o 
  -1   4   2     3404.84     3325.71     31.67 o 
   0   4   2     8935.51     8683.25    144.49 o 
   1   4   2     4682.40     4351.47     66.44 o 
   2   4   2     3187.49     3255.98     35.27 o 
   3   4   2     2494.74     2516.26     20.75 o 
   4   4   2     1874.51     1911.76     20.38 o 
   5   4   2     1988.83     1998.05     29.42 o 
   6   4   2      316.15      341.19     11.11 o 
   7   4   2      210.12      218.68      7.79 o 
  -7   5   2      153.28      173.52      5.92 o 
  -6   5   2      540.25      550.00      9.45 o 
  -5   5   2        3.59        4.46      4.64 o 
  -4   5   2     2253.93     2223.41     28.80 o 
  -3   5   2      664.19      654.91      8.23 o 
  -2   5   2     1275.13     1246.35     14.99 o 
  -1   5   2     5089.58     5037.52     37.44 o 
   0   5   2     1639.50     1651.57     24.17 o 
   1   5   2     7982.82     7743.58     68.12 o 
   2   5   2      657.02      622.47      9.68 o 
   3   5   2     1507.30     1483.21     18.61 o 
   4   5   2     1157.38     1146.51     19.17 o 
   5   5   2      118.23      131.43      9.62 o 
   6   5   2     1372.98     1410.23     21.03 o 
   7   5   2       12.73       10.53      4.90 o 
  -7   6   2        3.23       20.97      5.46 o 
  -6   6   2      628.49      644.21     12.55 o 
  -5   6   2     4812.84     5062.12     70.77 o 
  -4   6   2     1763.11     1720.94     18.83 o 
  -3   6   2      452.56      483.55      5.33 o 
  -2   6   2      170.10      195.03      5.93 o 
  -1   6   2     8478.29     8100.67     83.73 o 
   1   6   2    10369.49    10222.10     79.76 o 
   2   6   2       15.47       21.63      5.48 o 
   3   6   2       71.99       73.35      5.15 o 
   4   6   2     9852.78     9799.45    129.70 o 
   5   6   2     4102.58     4128.24     71.68 o 
   6   6   2      566.88      594.44      8.24 o 
   7   6   2        4.67       14.22      5.05 o 
  -7   7   2       28.35       30.58      5.12 o 
  -6   7   2        0.28        1.41      4.74 o 
  -5   7   2       53.68       76.23      5.12 o 
  -4   7   2        0.36        7.11      4.69 o 
  -3   7   2        3.75        9.12      5.50 o 
  -2   7   2       80.33       91.80      5.52 o 
  -1   7   2       25.25       25.98      6.02 o 
   0   7   2      445.91      499.23      8.21 o 
   1   7   2      729.71      742.16      9.95 o 
   2   7   2       60.88       63.09      5.53 o 
   3   7   2       40.34       51.09      5.32 o 
   4   7   2      234.52      240.97      5.47 o 
   5   7   2      160.00      175.54      9.35 o 
   6   7   2       16.57       24.44      5.79 o 
   7   7   2        0.62        1.49      5.14 o 
  -7   8   2        1.94       12.43      4.64 o 
  -6   8   2      758.98      762.69      8.32 o 
  -5   8   2     4112.71     4273.39     55.67 o 
  -4   8   2     2047.43     2030.28     28.33 o 
  -3   8   2       23.90       36.06      4.72 o 
  -2   8   2      123.79      146.09      5.58 o 
  -1   8   2     5656.36     5421.79     83.02 o 
   0   8   2    14801.13    14050.02    192.16 o 
   1   8   2     4394.62     4147.26     47.70 o 
   2   8   2       99.91       97.66      5.44 o 
   3   8   2       12.24       20.47      5.19 o 
   4   8   2     3717.54     3681.32     72.28 o 
   5   8   2     3820.38     3850.23     77.40 o 
   6   8   2      642.39      673.98      7.89 o 
   7   8   2        4.61       14.54      5.04 o 
  -7   9   2       48.79       46.80      5.14 o 
  -6   9   2      200.49      209.43      5.00 o 
  -5   9   2        0.49       20.54      5.19 o 
  -4   9   2     1103.67     1108.15     12.78 o 
  -3   9   2      443.31      423.60      7.37 o 
  -2   9   2      764.23      727.84      8.19 o 
  -1   9   2     3076.35     2938.18     52.97 o 
   0   9   2       98.36       82.59      6.09 o 
   1   9   2     2984.59     2866.24     37.39 o 
   2   9   2      266.83      264.68      7.07 o 
   3   9   2     1266.38     1244.87     31.06 o 
   4   9   2      415.67      419.23     10.39 o 
   5   9   2       88.41       94.25      4.78 o 
   6   9   2      448.99      452.39      6.93 o 
   7   9   2        3.80        9.73      5.31 o 
  -7  10   2       71.85       66.94      5.07 o 
  -6  10   2      495.77      494.22      8.06 o 
  -5  10   2     1342.87     1336.73     20.95 o 
  -4  10   2     1284.66     1294.49     15.60 o 
  -3  10   2     1206.60     1204.27     20.08 o 
  -2  10   2     1786.68     1786.12     32.57 o 
  -1  10   2     2723.76     2596.21     40.96 o 
   0  10   2     3727.54     3459.58     55.85 o 
   1  10   2     2185.11     2044.22     27.64 o 
   2  10   2      448.38      418.58     11.17 o 
   3  10   2      491.01      491.75     10.85 o 
   4  10   2      926.24      983.05     21.89 o 
   5  10   2     1195.00     1225.92     29.56 o 
   6  10   2      674.19      670.77     20.23 o 
   7  10   2      126.66      107.06      5.28 o 
  -7  11   2      160.72      127.54      6.22 o 
  -6  11   2      299.69      310.69     10.25 o 
  -5  11   2       27.24       37.15      5.07 o 
  -4  11   2     1238.10     1256.60     19.85 o 
  -3  11   2      314.70      300.00      9.21 o 
  -2  11   2      720.24      667.71     10.30 o 
  -1  11   2     3824.09     3698.37     46.11 o 
   0  11   2      717.21      733.93      9.35 o 
   1  11   2     1123.76      982.58     16.51 o 
   2  11   2      365.49      379.40     11.96 o 
   3  11   2     1211.42     1177.97     32.49 o 
   4  11   2     1611.24     1649.65     28.62 o 
   5  11   2        1.87        0.55      4.74 o 
   6  11   2      674.35      693.56     16.58 o 
  -6  12   2      117.98      120.05      4.70 o 
  -5  12   2       91.14       91.92      5.29 o 
  -4  12   2      321.62      345.03      8.74 o 
  -3  12   2     2330.26     2326.79     38.20 o 
  -2  12   2     3821.67     3771.98     51.61 o 
  -1  12   2      451.16      441.29      7.88 o 
   0  12   2      144.24      156.98      5.47 o 
   1  12   2     1960.41     1977.00     30.31 o 
   2  12   2     4102.56     4083.38     93.32 o 
   3  12   2     1744.95     1814.60     37.46 o 
   4  12   2      725.22      725.57     17.85 o 
   5  12   2       33.42       44.61      4.88 o 
   6  12   2      541.35      537.07      6.86 o 
  -6  13   2       90.62       85.84      5.17 o 
  -5  13   2        8.01       14.07      4.84 o 
  -4  13   2      284.74      283.24      7.21 o 
  -3  13   2       43.49       58.76      7.57 o 
  -2  13   2       68.56       66.96      5.17 o 
  -1  13   2      142.32      150.16      5.29 o 
   0  13   2      106.07      115.57      7.00 o 
   1  13   2      481.02      470.04      7.45 o 
   2  13   2      162.52      159.59      5.64 o 
   3  13   2      188.55      186.50      6.34 o 
   4  13   2      357.65      370.94      7.85 o 
   5  13   2       13.24       29.40      4.93 o 
   6  13   2      163.44      159.28      7.59 o 
  -6  14   2       61.79       60.61      5.35 o 
  -5  14   2       48.39       67.01      5.58 o 
  -4  14   2      211.43      219.01      6.59 o 
  -3  14   2     2369.52     2395.20     41.67 o 
  -2  14   2     2419.42     2405.10     33.88 o 
  -1  14   2       90.99       96.55      5.43 o 
   0  14   2       50.03       50.38      5.33 o 
   1  14   2      903.09      885.81     19.78 o 
   2  14   2     4238.35     4316.84     90.93 o 
   3  14   2     2862.88     2972.03     82.66 o 
   4  14   2        8.86       13.82      5.23 o 
   5  14   2        5.07       16.77      4.52 o 
   6  14   2      146.71      138.89      4.85 o 
  -6  15   2       70.36       63.07      4.87 o 
  -5  15   2        3.09       17.49      5.10 o 
  -4  15   2       93.24      108.57      5.32 o 
  -3  15   2        2.69       10.01      5.60 o 
  -2  15   2      214.55      229.03      5.16 o 
  -1  15   2       57.57       79.03      5.43 o 
   0  15   2        1.55        7.78      5.51 o 
   1  15   2      279.95      304.43      7.91 o 
   2  15   2        1.88        5.52      5.06 o 
   3  15   2      103.46      122.27      5.48 o 
   4  15   2      104.50      117.37      4.93 o 
   5  15   2       51.21       52.21      4.92 o 
   6  15   2       34.77       39.14      5.43 o 
  -6  16   2      154.59      126.28      5.38 o 
  -5  16   2        4.16       12.65      7.22 o 
  -4  16   2      247.07      255.69      8.05 o 
  -3  16   2     1256.57     1254.05     21.74 o 
  -2  16   2     1062.63     1037.96     19.97 o 
  -1  16   2      999.04      981.53     15.13 o 
   0  16   2       83.93       98.87      5.26 o 
   1  16   2      631.37      623.10     11.57 o 
   2  16   2     1893.91     1950.72     42.79 o 
   3  16   2     1723.05     1741.01     39.01 o 
   4  16   2      139.87      145.41      5.83 o 
   5  16   2       54.20       46.06      4.88 o 
  -5  17   2        0.24        7.36      5.09 o 
  -4  17   2      350.06      366.73      6.86 o 
  -3  17   2       90.02       99.27      6.59 o 
  -2  17   2       97.30      117.06      5.13 o 
  -1  17   2       39.60       49.72      7.03 o 
   0  17   2       52.98       57.32      4.71 o 
   1  17   2      569.60      575.28     12.26 o 
   2  17   2      488.70      495.81      7.73 o 
   3  17   2      292.00      309.91      8.51 o 
   4  17   2      179.89      204.78      9.57 o 
   5  17   2       15.39       21.56      5.38 o 
  -5  18   2      157.90      137.40      5.09 o 
  -4  18   2      166.41      185.81      5.43 o 
  -3  18   2      183.56      181.54      7.94 o 
  -2  18   2      359.80      368.20     10.01 o 
  -1  18   2      246.32      283.52      7.78 o 
   0  18   2      421.52      471.26     11.89 o 
   1  18   2      207.30      222.18      5.39 o 
   2  18   2      316.08      308.39      8.21 o 
   3  18   2      212.30      234.86      9.61 o 
   4  18   2      193.85      211.80      5.25 o 
   5  18   2      217.94      208.31      8.34 o 
  -5  19   2       15.67       17.70      5.11 o 
  -4  19   2      139.36      125.14      5.22 o 
  -3  19   2       14.60       23.11      5.38 o 
  -2  19   2       67.95       86.99      5.09 o 
  -1  19   2      498.90      512.40     10.34 o 
   0  19   2       81.87       80.55      5.17 o 
   1  19   2      258.04      249.07      8.18 o 
   2  19   2       28.80       46.42      5.78 o 
   3  19   2      122.60      133.50      5.91 o 
   4  19   2      116.04      119.11      5.44 o 
  -4  20   2      221.85      211.71     10.16 o 
  -3  20   2       27.43       34.53      5.65 o 
  -2  20   2       41.64       55.95      6.45 o 
  -1  20   2      871.20      905.87     17.21 o 
   0  20   2      970.29     1014.20     12.14 o 
   1  20   2      243.65      274.17      5.50 o 
   2  20   2        2.42        5.38      5.40 o 
   3  20   2       75.92       74.39      5.42 o 
   4  20   2      327.96      298.96     12.58 o 
  -4  21   2        0.67        0.94      5.30 o 
  -3  21   2       11.34       23.50      6.01 o 
  -2  21   2        7.03        9.61      5.65 o 
  -1  21   2       69.18       60.51      5.48 o 
   0  21   2        0.24       10.64      5.07 o 
   1  21   2        2.90       10.19      6.17 o 
   2  21   2        3.19       15.50      5.62 o 
   3  21   2        0.34       21.56      5.28 o 
   4  21   2        4.02       11.73      4.87 o 
  -3  22   2       26.27       27.96      5.33 o 
  -2  22   2        5.46        8.17      5.44 o 
  -1  22   2      224.14      229.18      8.37 o 
   0  22   2      535.37      534.09      9.66 o 
   1  22   2      137.39      164.19      7.29 o 
   2  22   2       10.21       16.07      7.75 o 
   3  22   2        9.89        7.55      5.53 o 
  -3  23   2        6.99       18.56      6.33 o 
  -2  23   2       13.44       22.29      4.98 o 
  -1  23   2       11.54       20.60      5.07 o 
   0  23   2        0.71        8.37      5.96 o 
   1  23   2       19.56       32.56      6.95 o 
   2  23   2        0.50       13.86      5.10 o 
  -2  24   2       43.69       40.91      5.99 o 
  -1  24   2       81.23       65.51      5.25 o 
   0  24   2      232.67      205.92      7.78 o 
   1  24   2      164.00      137.60      9.93 o 
  -7   1   3     1050.86     1009.18     29.66 o 
  -6   1   3     2558.48     2603.05     32.84 o 
  -5   1   3      755.29      751.64     12.06 o 
  -4   1   3       80.41       82.15      5.43 o 
  -3   1   3      851.93      873.64     10.69 o 
  -2   1   3     7688.86     7557.36     28.20 o 
   0   1   3       43.14       33.56      8.15 o 
   1   1   3      188.60      206.96      7.05 o 
   2   1   3      420.95      379.05      6.31 o 
   3   1   3    11306.01    11400.75    143.30 o 
   4   1   3     6554.37     6768.55     74.82 o 
   5   1   3     1155.57     1146.67     12.84 o 
   6   1   3       99.61      115.27      5.08 o 
   7   1   3      359.47      365.54      8.08 o 
  -7   2   3      327.07      301.90      9.37 o 
  -6   2   3       44.29       49.07      6.79 o 
  -5   2   3     1368.15     1341.90     16.16 o 
  -4   2   3        9.30       19.49      5.54 o 
  -3   2   3     2181.05     2143.04     17.22 o 
  -2   2   3       17.79       20.86      6.84 o 
  -1   2   3      524.56      519.79      8.32 o 
   0   2   3     3887.78     3879.62     39.53 o 
   1   2   3     1084.38     1070.15     11.03 o 
   2   2   3     5985.71     5922.75     88.14 o 
   3   2   3     1865.42     1880.54     24.31 o 
   4   2   3      971.16      989.15      8.81 o 
   5   2   3     1093.62     1131.18     10.72 o 
   6   2   3        8.71       12.93      4.60 o 
   7   2   3      255.29      256.59      9.39 o 
  -7   3   3      551.50      506.22      7.75 o 
  -6   3   3      633.05      665.67      6.01 o 
  -5   3   3     1100.49     1087.09      7.48 o 
  -4   3   3     1020.49     1025.29     17.96 o 
  -3   3   3     1533.54     1497.45     15.16 o 
  -2   3   3     7428.62     7567.92     62.50 o 
  -1   3   3    12162.50    12633.14     83.65 o 
   0   3   3     6164.04     6133.57     81.43 o 
   1   3   3     1864.72     1779.07     18.43 o 
   2   3   3     5920.08     5812.22    105.76 o 
   3   3   3     4430.99     4437.42     67.05 o 
   4   3   3     2886.43     2925.36     36.84 o 
   5   3   3      946.71      987.56     10.36 o 
   6   3   3      257.10      268.67      5.06 o 
   7   3   3      370.96      371.62      9.48 o 
  -7   4   3      179.79      157.71      6.19 o 
  -6   4   3       25.01       31.53      5.07 o 
  -5   4   3     2282.33     2321.34     29.12 o 
  -4   4   3       49.44       39.84      5.16 o 
  -3   4   3     2349.99     2294.87     22.09 o 
  -2   4   3     2285.91     2226.75     21.47 o 
  -1   4   3     5464.44     5727.60     47.46 o 
   0   4   3     3744.58     3565.83     49.47 o 
   1   4   3       13.40       14.19      6.49 o 
   2   4   3     5058.37     4854.42     91.26 o 
   3   4   3     3336.49     3265.67     54.14 o 
   4   4   3     1395.14     1399.72     28.03 o 
   5   4   3     1749.70     1823.31     30.78 o 
   6   4   3       72.54      127.04     20.57 o 
   7   4   3      698.92      655.71     14.50 o 
  -7   5   3       20.77       34.00      5.17 o 
  -6   5   3       20.48       34.71      5.00 o 
  -5   5   3      609.92      641.96     11.18 o 
  -4   5   3     3813.83     3747.95     45.27 o 
  -3   5   3     2646.05     2656.14     33.63 o 
  -2   5   3        1.40       11.50      6.56 o 
  -1   5   3     1178.96     1228.42     16.59 o 
   0   5   3     9340.91     9300.81    153.59 o 
   1   5   3    12281.73    11823.25     81.86 o 
   2   5   3     4215.71     4049.25     75.66 o 
   3   5   3      374.49      370.59      6.61 o 
   4   5   3       72.38       81.78      4.50 o 
   5   5   3     1153.12     1217.79     19.59 o 
   6   5   3     2559.58     2678.87     46.57 o 
   7   5   3      374.38      353.46      6.03 o 
  -7   6   3       10.93       19.12      5.32 o 
  -6   6   3        5.65       13.91      5.08 o 
  -5   6   3      309.33      322.78      5.43 o 
  -4   6   3      131.39      153.10      5.55 o 
  -3   6   3     1223.92     1175.93     12.59 o 
  -2   6   3     1354.16     1356.26     17.17 o 
  -1   6   3      102.13      112.01      7.46 o 
   0   6   3      109.04       99.83      7.54 o 
   1   6   3      294.85      271.49      6.72 o 
   2   6   3     1369.43     1366.94     30.72 o 
   3   6   3      442.27      430.60      7.94 o 
   4   6   3       90.55      105.58      4.66 o 
   5   6   3      280.00      296.21     10.32 o 
   6   6   3       21.67       37.69     12.34 o 
   7   6   3      156.19      150.99      5.19 o 
  -7   7   3        1.76        6.55      4.90 o 
  -6   7   3        6.19       19.31      5.80 o 
  -5   7   3      612.23      630.34      7.14 o 
  -4   7   3     5243.80     5269.00     54.88 o 
  -3   7   3     4048.72     4056.06     48.39 o 
  -2   7   3      330.74      344.68      7.68 o 
  -1   7   3      957.42      964.36     21.60 o 
   0   7   3     8297.45     8201.21    114.74 o 
   1   7   3    13408.81    12637.00    176.10 o 
   2   7   3     5417.22     5343.46    103.15 o 
   3   7   3       27.78       30.92      5.30 o 
   4   7   3       22.44       40.03      5.29 o 
   5   7   3     1586.22     1642.64     36.66 o 
   6   7   3     3125.17     3373.00     90.98 o 
   7   7   3      516.88      450.75     17.47 o 
  -7   8   3       43.93       39.10      5.01 o 
  -6   8   3       21.96       20.57      4.97 o 
  -5   8   3      144.74      153.86      4.82 o 
  -4   8   3        4.75       14.05      5.73 o 
  -3   8   3       88.58       87.91      5.53 o 
  -2   8   3      160.95      177.23      5.77 o 
  -1   8   3      216.97      215.20      6.11 o 
   0   8   3       18.74        9.18      6.00 o 
   1   8   3        1.00        8.02      6.21 o 
   2   8   3     1751.27     1703.74     27.92 o 
   3   8   3      386.26      374.56      8.76 o 
   4   8   3       31.57       33.54      5.45 o 
   5   8   3       86.23       90.30      5.46 o 
   6   8   3        2.48       11.42      5.37 o 
   7   8   3      132.70      109.53      5.50 o 
  -7   9   3       49.32       44.07      5.80 o 
  -6   9   3       36.93       45.91      5.37 o 
  -5   9   3      850.74      901.28     14.10 o 
  -4   9   3     3118.32     3172.85     26.08 o 
  -3   9   3     2389.41     2366.86     36.20 o 
  -2   9   3      870.48      848.98     15.12 o 
  -1   9   3       42.26       50.77      5.95 o 
   0   9   3     2382.40     2266.08     39.87 o 
   1   9   3    10164.12     9961.74     68.83 o 
   2   9   3     3273.10     3378.19     62.80 o 
   3   9   3      178.00      181.85      6.24 o 
   4   9   3     1077.35     1071.46     32.78 o 
   5   9   3     1025.66     1055.93     23.42 o 
   6   9   3     1807.23     1854.01     35.40 o 
   7   9   3      396.62      340.38     18.72 o 
  -7  10   3      130.01       98.69      9.34 o 
  -6  10   3       32.76       35.96      5.25 o 
  -5  10   3      852.28      878.02     18.77 o 
  -4  10   3       10.95       14.83      5.17 o 
  -3  10   3     1608.13     1538.70     17.77 o 
  -2  10   3      725.34      696.50      8.46 o 
  -1  10   3     1242.75     1264.05     25.14 o 
   0  10   3     4680.06     4637.77     83.98 o 
   1  10   3        5.11       20.13      5.52 o 
   2  10   3     1686.06     1635.05     24.09 o 
   3  10   3      465.83      465.21     12.67 o 
   4  10   3     1684.28     1735.64     38.54 o 
   5  10   3     1014.16     1066.79     21.59 o 
   6  10   3        9.26       16.59      5.12 o 
  -7  11   3      193.73      131.95      8.86 o 
  -6  11   3      482.56      451.11      6.35 o 
  -5  11   3      375.36      377.75      8.91 o 
  -4  11   3      373.75      372.79      5.39 o 
  -3  11   3     1262.94     1240.21     16.52 o 
  -2  11   3     3235.50     3245.35     45.41 o 
  -1  11   3      805.23      825.52     13.83 o 
   0  11   3     1142.92     1138.97     16.17 o 
   1  11   3      760.94      696.38      9.36 o 
   2  11   3     1314.14     1318.60     28.91 o 
   3  11   3     2013.69     2073.03     45.74 o 
   4  11   3     1179.12     1225.40     29.61 o 
   5  11   3      407.05      419.73      8.00 o 
   6  11   3      211.01      203.22      9.40 o 
  -6  12   3        2.89        8.80      5.10 o 
  -5  12   3      384.88      387.58      5.23 o 
  -4  12   3       76.33       90.74      5.45 o 
  -3  12   3     1006.64     1030.20     22.44 o 
  -2  12   3     1212.48     1241.19     19.76 o 
  -1  12   3      179.31      174.07      5.67 o 
   0  12   3      879.27      869.58     15.52 o 
   1  12   3      218.01      216.28      6.27 o 
   2  12   3     1061.71     1031.30     17.53 o 
   3  12   3      204.25      206.01      5.18 o 
   4  12   3      272.08      270.79     10.42 o 
   5  12   3      523.44      532.99     15.13 o 
   6  12   3        2.71       10.15      5.03 o 
  -6  13   3      624.72      563.48     11.80 o 
  -5  13   3      179.30      184.19      5.40 o 
  -4  13   3       24.97       42.72      5.10 o 
  -3  13   3      120.84      126.54      5.48 o 
  -2  13   3     1619.48     1655.11     31.67 o 
  -1  13   3     4231.73     4220.50     68.22 o 
   0  13   3      483.91      492.53      8.57 o 
   1  13   3        8.43       14.07      6.04 o 
   2  13   3      173.62      200.32      5.51 o 
   3  13   3     3427.86     3576.23     67.52 o 
   4  13   3     1438.82     1555.70     43.81 o 
   5  13   3       95.63      113.89      7.44 o 
   6  13   3       10.99       22.60      5.11 o 
  -6  14   3       10.95       11.47      4.98 o 
  -5  14   3       15.36       24.44      5.24 o 
  -4  14   3        4.72        4.72      5.05 o 
  -3  14   3        3.21       18.28      5.45 o 
  -2  14   3      121.06      131.48      5.99 o 
  -1  14   3      103.20      110.85      5.35 o 
   0  14   3        9.09       12.27      5.35 o 
   1  14   3       11.78        6.41      6.16 o 
   2  14   3       26.28       27.37      5.39 o 
   3  14   3       38.26       38.41      5.93 o 
   4  14   3       17.41       30.87      4.92 o 
   5  14   3       21.41       29.42      5.34 o 
   6  14   3        0.20       13.37      6.33 o 
  -6  15   3      359.42      305.76      6.29 o 
  -5  15   3      248.66      230.44      6.28 o 
  -4  15   3        3.67        6.81      4.94 o 
  -3  15   3      106.49      113.40      5.07 o 
  -2  15   3     2107.95     2120.04     38.37 o 
  -1  15   3     4474.93     4487.87     55.11 o 
   0  15   3      633.46      644.01     10.27 o 
   1  15   3       16.14       25.87      5.19 o 
   2  15   3      614.61      587.21     14.27 o 
   3  15   3     2303.91     2331.49     52.70 o 
   4  15   3     1161.97     1165.42     34.35 o 
   5  15   3       73.67       74.08      5.34 o 
  -5  16   3       89.18       88.93      5.08 o 
  -4  16   3        4.76       10.19      5.39 o 
  -3  16   3      220.55      243.26      5.32 o 
  -2  16   3      497.69      524.19      5.56 o 
  -1  16   3      333.87      349.33      9.10 o 
   0  16   3      451.10      486.56      6.74 o 
   1  16   3       41.53       43.19      6.76 o 
   2  16   3      401.14      422.51      7.38 o 
   3  16   3       21.47       33.36      5.42 o 
   4  16   3      133.85      148.11      6.55 o 
   5  16   3      103.99      108.92      5.16 o 
  -5  17   3      150.43      151.93      6.55 o 
  -4  17   3      101.24      106.06      7.12 o 
  -3  17   3      187.27      195.31      5.96 o 
  -2  17   3      278.33      288.75      5.38 o 
  -1  17   3     1125.50     1137.24     20.15 o 
   0  17   3      438.23      460.00      7.20 o 
   1  17   3      345.17      353.16      6.31 o 
   2  17   3      149.04      152.27      5.52 o 
   3  17   3      661.67      657.27     11.91 o 
   4  17   3      316.23      301.76      8.58 o 
   5  17   3      345.80      335.64      7.41 o 
  -5  18   3      126.92      115.39      5.90 o 
  -4  18   3       16.74       24.13      5.34 o 
  -3  18   3      229.50      242.10     12.78 o 
  -2  18   3      356.24      377.76      9.06 o 
  -1  18   3       70.06       78.02      5.18 o 
   0  18   3      397.89      406.70      6.18 o 
   1  18   3        1.61       13.85      5.49 o 
   2  18   3      334.97      337.93      6.48 o 
   3  18   3      112.23      127.91      8.26 o 
   4  18   3       70.97       57.40      5.01 o 
   5  18   3      110.99       99.16      6.29 o 
  -4  19   3      315.65      318.71      9.52 o 
  -3  19   3      344.32      364.26      8.12 o 
  -2  19   3       11.17        3.74      4.90 o 
  -1  19   3       44.40       48.51      4.75 o 
   0  19   3      276.74      282.71      5.50 o 
   1  19   3      626.09      643.32      9.30 o 
   2  19   3      203.55      244.37      9.75 o 
   3  19   3       27.56       37.77      5.06 o 
   4  19   3       60.52       62.03      5.43 o 
  -4  20   3        0.14        1.67      5.57 o 
  -3  20   3       33.55       41.53      5.18 o 
  -2  20   3       16.18       22.24      4.82 o 
  -1  20   3        1.06       13.68      5.09 o 
   0  20   3       37.39       40.52      5.45 o 
   1  20   3       36.85       47.25      5.65 o 
   2  20   3       71.09       75.52      5.61 o 
   3  20   3       46.89       35.13      5.07 o 
   4  20   3        9.90        5.89      4.93 o 
  -4  21   3      406.38      333.08     19.42 o 
  -3  21   3      220.51      223.06      6.64 o 
  -2  21   3       45.01       52.78      5.09 o 
  -1  21   3        2.03        3.80      5.27 o 
   0  21   3      256.38      256.00      5.25 o 
   1  21   3      713.67      744.00     10.93 o 
   2  21   3      393.04      382.34      6.36 o 
   3  21   3        0.61       18.67      4.93 o 
  -3  22   3       23.69       27.49      5.69 o 
  -2  22   3       14.44       12.41      5.02 o 
  -1  22   3        0.67       14.99      5.06 o 
   0  22   3       39.09       59.39      5.44 o 
   1  22   3        2.29        8.49      6.27 o 
   2  22   3       17.75       25.88      5.47 o 
   3  22   3        8.96       11.27      4.83 o 
  -2  23   3       33.58       27.13      5.46 o 
  -1  23   3       19.77       23.17      5.21 o 
   0  23   3      174.71      162.86      5.64 o 
   1  23   3      232.03      213.98      7.17 o 
   2  23   3      184.54      173.83      9.87 o 
  -1  24   3       26.12       24.02      6.63 o 
   0  24   3       92.01       96.62      7.99 o 
   1  24   3        0.38        7.66      5.97 o 
  -7   0   4      124.98      111.82     16.89 o 
  -6   0   4      673.08      694.69     11.14 o 
  -5   0   4     4103.31     4124.51     85.00 o 
  -4   0   4     2004.45     2045.58     67.36 o 
  -3   0   4      307.89      299.92     10.55 o 
  -2   0   4      491.33      505.20     10.43 o 
   1   0   4      396.76      337.33     12.42 o 
   2   0   4       82.77       71.71      7.66 o 
   3   0   4      753.45      732.68     14.16 o 
   4   0   4     6325.94     6238.40    123.61 o 
   5   0   4     6363.78     6658.01    141.96 o 
   6   0   4      210.81      219.19     17.13 o 
   7   0   4       36.34       39.67      7.38 o 
  -7   1   4       30.62       31.10      6.82 o 
  -6   1   4      124.52      129.21      5.48 o 
  -5   1   4        8.90       60.15     13.17 o 
  -4   1   4      271.03      258.77      6.43 o 
  -3   1   4      136.52      152.90      6.35 o 
  -2   1   4     2138.12     2129.88     23.01 o 
  -1   1   4      865.97      882.01      8.31 o 
   0   1   4      101.23      121.69      9.72 o 
   1   1   4      138.01      131.52      7.26 o 
   2   1   4        1.77        8.70      5.53 o 
   3   1   4     1768.75     1771.50     24.05 o 
   4   1   4      162.43      312.99     45.25 o 
   5   1   4      258.72      405.33     46.53 o 
   6   1   4      291.85      302.60      5.41 o 
   7   1   4        0.38       10.62      5.17 o 
  -7   2   4       67.97       53.89      5.87 o 
  -6   2   4      582.19      561.06     12.52 o 
  -5   2   4     2450.19     2576.22     33.00 o 
  -4   2   4     1643.91     1609.98     26.15 o 
  -3   2   4      183.95      211.52      6.43 o 
  -2   2   4        4.86       19.92      7.16 o 
  -1   2   4     8191.66     8318.72    116.26 o 
   0   2   4     8493.99     8313.88    108.66 o 
   1   2   4     5119.32     4982.93     41.00 o 
   2   2   4       20.25       23.02      5.35 o 
   3   2   4      578.55      606.45     11.16 o 
   4   2   4     3513.87     3570.35     52.53 o 
   5   2   4     3338.49     3531.35     65.96 o 
   6   2   4      491.74      507.64      9.66 o 
   7   2   4       24.28       22.36      5.32 o 
  -7   3   4      107.59      107.07      5.61 o 
  -6   3   4      533.17      555.46     10.62 o 
  -5   3   4       50.85       56.40      6.92 o 
  -4   3   4     2662.66     2653.95     18.09 o 
  -3   3   4      709.71      752.65      7.18 o 
  -2   3   4      843.91      811.75     12.33 o 
  -1   3   4     5026.51     4959.91     32.16 o 
   0   3   4       56.82       49.68      7.50 o 
   1   3   4     7460.25     7288.00     60.38 o 
   2   3   4      185.53      165.25      5.44 o 
   3   3   4     3840.44     3889.57     60.41 o 
   4   3   4     1081.20     1057.04     21.17 o 
   5   3   4      474.25      502.46     22.58 o 
   6   3   4     1088.59     1163.17     20.49 o 
   7   3   4        2.38       10.50      5.33 o 
  -7   4   4      183.03      171.69     12.37 o 
  -6   4   4      282.21      285.78      5.87 o 
  -5   4   4      406.11      408.04      7.70 o 
  -4   4   4      716.87      775.41      7.30 o 
  -3   4   4     2671.17     2634.71     25.99 o 
  -2   4   4     7532.39     7564.41     47.15 o 
  -1   4   4     3225.53     3192.38     21.45 o 
   0   4   4     2565.81     2649.27     45.62 o 
   1   4   4     4837.75     4681.56     44.99 o 
   2   4   4     4993.27     4853.33    100.13 o 
   3   4   4     2656.84     2594.35     55.63 o 
   4   4   4      682.97      724.17     13.58 o 
   5   4   4      957.72      979.17     16.10 o 
   6   4   4      613.72      636.15     12.08 o 
   7   4   4      686.15      578.77     15.76 o 
  -7   5   4       89.11       82.57      6.34 o 
  -6   5   4      377.28      390.68      7.40 o 
  -5   5   4       93.42      107.91      5.46 o 
  -4   5   4     1225.61     1232.20     16.26 o 
  -3   5   4       34.41       55.03      6.83 o 
  -2   5   4      400.13      369.15      7.53 o 
  -1   5   4     3500.11     3520.24     41.60 o 
   0   5   4      369.12      374.69      7.98 o 
   1   5   4     2973.70     2984.99     59.90 o 
   2   5   4      298.30      284.36      8.06 o 
   3   5   4     3864.50     3732.33     81.13 o 
   4   5   4      275.80      277.89      8.98 o 
   5   5   4       50.74       61.30      5.07 o 
   6   5   4      407.35      397.54     12.87 o 
   7   5   4        9.47       10.22      7.69 o 
  -7   6   4      478.14      429.32      8.89 o 
  -6   6   4       62.48       76.11      5.56 o 
  -5   6   4       29.37       42.24      5.62 o 
  -4   6   4      716.01      730.45      6.52 o 
  -3   6   4     5211.35     5258.31     44.45 o 
  -2   6   4     6757.87     6901.80     57.67 o 
  -1   6   4       86.67       94.80      6.13 o 
   0   6   4      382.90      373.61      6.57 o 
   1   6   4     2782.44     2683.91     41.68 o 
   2   6   4    11061.35    10890.91    268.58 o 
   3   6   4     1309.63     1322.98     30.33 o 
   4   6   4        4.07        8.55      5.07 o 
   5   6   4       76.49       77.17      4.86 o 
   6   6   4      899.77      968.71     23.37 o 
   7   6   4     1187.46      974.95     15.16 o 
  -7   7   4        0.63       10.38      6.08 o 
  -6   7   4       11.66        4.11      5.13 o 
  -5   7   4        6.16       14.85      5.59 o 
  -4   7   4       50.78       49.73      5.16 o 
  -3   7   4        1.57       20.66      6.66 o 
  -2   7   4        4.09       26.79      6.15 o 
  -1   7   4        3.47        2.78      5.98 o 
   0   7   4        1.69        9.92      6.40 o 
   1   7   4      142.58      149.40      6.40 o 
   2   7   4       59.44       72.55      5.92 o 
   3   7   4      199.74      197.60      8.71 o 
   4   7   4       34.52       44.29      5.04 o 
   5   7   4       92.30      100.13      7.32 o 
   6   7   4        4.45       10.85      5.14 o 
  -7   8   4      402.96      337.46      5.71 o 
  -6   8   4      198.70      180.55      5.69 o 
  -5   8   4       57.78       65.76      5.11 o 
  -4   8   4      510.01      514.02      5.94 o 
  -3   8   4     4740.01     4747.54     48.50 o 
  -2   8   4     5422.75     5375.07     70.13 o 
  -1   8   4        1.41        0.96      5.73 o 
   0   8   4      116.50      143.96      6.25 o 
   1   8   4     1544.15     1507.55     29.00 o 
   2   8   4     7490.23     7546.84    123.70 o 
   3   8   4     4968.56     4936.87     99.66 o 
   4   8   4      179.15      201.86      5.44 o 
   5   8   4       38.24       45.80      4.99 o 
   6   8   4      796.96      809.88     29.75 o 
  -7   9   4       44.96       45.28      6.29 o 
  -6   9   4      157.65      149.49      7.77 o 
  -5   9   4       24.43       39.12      5.22 o 
  -4   9   4      823.22      846.04     11.27 o 
  -3   9   4      183.11      180.02      6.02 o 
  -2   9   4      589.92      583.79      8.62 o 
  -1   9   4     1164.97     1145.65     14.04 o 
   0   9   4      267.36      279.75      6.51 o 
   1   9   4     1534.82     1456.82     31.32 o 
   2   9   4       37.22       45.98      5.30 o 
   3   9   4     1147.14     1145.41     20.97 o 
   4   9   4      357.88      358.02      7.39 o 
   5   9   4      254.07      263.41      5.20 o 
   6   9   4      341.19      346.62     17.46 o 
  -6  10   4      359.18      338.63      9.07 o 
  -5  10   4      107.49      113.79      5.09 o 
  -4  10   4      511.88      532.86      6.41 o 
  -3  10   4     1493.34     1467.56     28.10 o 
  -2  10   4     1663.67     1701.45     31.50 o 
  -1  10   4      398.75      379.52     11.06 o 
   0  10   4     1597.12     1618.38     15.10 o 
   1  10   4     1208.26     1164.95     23.41 o 
   2  10   4     1577.94     1598.74     24.61 o 
   3  10   4     3801.75     3842.97     95.64 o 
   4  10   4      971.37      974.54     20.23 o 
   5  10   4      155.66      158.79      6.53 o 
   6  10   4      526.70      511.99     16.18 o 
  -6  11   4      275.34      248.11      7.84 o 
  -5  11   4        3.62       10.05      5.25 o 
  -4  11   4      526.91      524.93      6.83 o 
  -3  11   4      120.12      129.53      5.74 o 
  -2  11   4     1193.39     1206.08     20.67 o 
  -1  11   4     1100.08     1047.98      8.29 o 
   0  11   4      219.80      221.10      6.08 o 
   1  11   4     2555.60     2493.06     36.77 o 
   2  11   4      270.26      282.06      5.58 o 
   3  11   4      670.48      685.92     17.21 o 
   4  11   4      382.86      375.91     12.52 o 
   5  11   4       77.76       96.58      5.91 o 
   6  11   4      681.71      636.63     23.70 o 
  -6  12   4      285.94      259.76      8.63 o 
  -5  12   4      777.70      762.98      9.21 o 
  -4  12   4      367.43      371.18     11.22 o 
  -3  12   4       33.59       45.98      5.66 o 
  -2  12   4      114.14      126.04      5.43 o 
  -1  12   4     1991.94     1994.01     25.37 o 
   0  12   4     2394.56     2279.72     22.57 o 
   1  12   4      372.05      398.71     11.61 o 
   2  12   4      102.02      100.12      6.68 o 
   3  12   4      129.64      146.95      5.09 o 
   4  12   4     1499.63     1546.25     47.62 o 
   5  12   4      797.69      827.82     11.80 o 
   6  12   4      161.17      147.71      7.20 o 
  -6  13   4       73.30       61.82      6.27 o 
  -5  13   4        5.45        8.14      5.15 o 
  -4  13   4       76.12       76.47      5.47 o 
  -3  13   4        6.70       13.92      5.22 o 
  -2  13   4        2.13       13.47      5.23 o 
  -1  13   4      448.69      448.15      9.67 o 
   0  13   4       87.99      104.72      5.57 o 
   1  13   4      411.01      409.08      6.86 o 
   2  13   4      237.15      225.29      5.16 o 
   3  13   4      276.18      294.59      7.17 o 
   4  13   4       17.41       30.73      6.51 o 
   5  13   4        5.54        8.74      6.14 o 
   6  13   4       51.83       45.21      5.24 o 
  -6  14   4      241.61      191.83      7.51 o 
  -5  14   4      994.52      957.28      8.06 o 
  -4  14   4      245.63      252.53      5.49 o 
  -3  14   4        3.93       13.32      5.47 o 
  -2  14   4      218.08      225.33      6.60 o 
  -1  14   4     2545.21     2601.13     34.66 o 
   0  14   4     3195.57     3248.55     27.59 o 
   1  14   4      964.83      937.52     13.86 o 
   2  14   4       37.87       43.89      4.86 o 
   3  14   4      125.45      131.21      4.90 o 
   4  14   4     1071.47     1088.65     31.26 o 
   5  14   4     1494.39     1543.72     53.85 o 
  -6  15   4        7.94       14.36     10.65 o 
  -5  15   4        1.59       13.48      5.54 o 
  -4  15   4       27.75       43.28      5.14 o 
  -3  15   4        0.56       11.43      5.02 o 
  -2  15   4      284.95      306.59      8.92 o 
  -1  15   4       41.88       49.42      5.28 o 
   0  15   4      118.29      122.48      5.05 o 
   1  15   4        5.52        6.01      5.20 o 
   2  15   4        7.00       21.48      5.29 o 
   3  15   4      123.49      133.18      5.21 o 
   4  15   4       41.98       52.63      5.00 o 
   5  15   4       33.04       40.10      5.37 o 
  -5  16   4      485.24      426.71     12.61 o 
  -4  16   4      239.89      223.40      5.36 o 
  -3  16   4       94.10      101.02      5.38 o 
  -2  16   4       38.46       53.35      5.13 o 
  -1  16   4     1177.35     1212.52     18.93 o 
   0  16   4     1274.93     1274.98     13.58 o 
   1  16   4     1065.53     1051.01     19.01 o 
   2  16   4       20.81       36.85      5.43 o 
   3  16   4       39.61       51.15      7.21 o 
   4  16   4      398.26      413.72     11.14 o 
   5  16   4      683.23      636.27     16.48 o 
  -5  17   4        7.24       10.02      5.46 o 
  -4  17   4      203.48      206.98      5.72 o 
  -3  17   4        8.93       11.47      5.26 o 
  -2  17   4       83.19       83.03      5.53 o 
  -1  17   4      243.21      264.49      5.18 o 
   0  17   4       75.32       81.13      5.04 o 
   1  17   4      642.63      654.18     14.41 o 
   2  17   4       55.05       70.90      6.13 o 
   3  17   4      182.03      195.59      5.60 o 
   4  17   4      151.22      160.96      6.41 o 
   5  17   4        2.71       17.50      6.42 o 
  -5  18   4       78.17       54.44      5.72 o 
  -4  18   4      210.95      212.23      8.50 o 
  -3  18   4      223.80      233.91      9.03 o 
  -2  18   4      111.90      128.87      4.85 o 
  -1  18   4      300.13      302.18      5.58 o 
   0  18   4      208.32      210.66      5.29 o 
   1  18   4      249.08      261.26      7.12 o 
   2  18   4      513.67      522.76     11.24 o 
   3  18   4      236.87      239.36      6.80 o 
   4  18   4      138.91      137.43      4.96 o 
  -4  19   4       44.12       38.21      5.15 o 
  -3  19   4        8.73       21.80      5.58 o 
  -2  19   4      167.54      167.43      5.51 o 
  -1  19   4      157.79      152.37      5.31 o 
   0  19   4       16.11       14.25      4.92 o 
   1  19   4      118.77      125.07      8.48 o 
   2  19   4       13.50       26.09      4.94 o 
   3  19   4      170.61      160.64      8.33 o 
   4  19   4       70.73       71.23      6.69 o 
  -4  20   4      128.65      105.23      5.60 o 
  -3  20   4      357.62      349.18     15.52 o 
  -2  20   4      147.46      157.85      5.27 o 
  -1  20   4        5.21       14.53      5.65 o 
   0  20   4        1.30        6.40      5.05 o 
   1  20   4      241.12      243.22     10.10 o 
   2  20   4      536.97      528.56      9.97 o 
   3  20   4      256.18      241.90      9.33 o 
  -3  21   4       11.17       12.84      6.33 o 
  -2  21   4       13.37       16.22      7.28 o 
  -1  21   4       29.74       29.05      5.59 o 
   0  21   4       17.62       33.18      6.06 o 
   1  21   4        0.59        9.36      5.55 o 
   2  21   4       12.17       34.30      5.24 o 
   3  21   4        5.78       -2.08      5.36 o 
  -2  22   4      354.28      317.78     11.91 o 
  -1  22   4       34.42       41.97      5.53 o 
   0  22   4       18.73       28.62      5.20 o 
   1  22   4      106.00       97.50      5.22 o 
   2  22   4      431.12      375.69      8.47 o 
  -1  23   4        4.32        6.81      5.91 o 
   0  23   4       19.47       36.89      5.17 o 
   1  23   4       40.88       45.84      5.34 o 
  -7   1   5       17.61       26.30     14.90 o 
  -6   1   5       19.43       26.62      7.81 o 
  -5   1   5     1142.43     1214.92      7.79 o 
  -4   1   5     3927.78     4080.29     35.54 o 
  -3   1   5     1258.36     1293.82     14.42 o 
  -2   1   5        8.22       14.60      7.10 o 
  -1   1   5       89.53       89.71      6.88 o 
   0   1   5     3076.19     3147.56     38.24 o 
   1   1   5    14595.47    14355.96    161.19 o 
   2   1   5     4375.79     4336.35     54.20 o 
   3   1   5       88.00       82.29      5.15 o 
   4   1   5       99.03      108.02      5.15 o 
   5   1   5     2143.60     2230.46     44.36 o 
   6   1   5     2011.89     2084.35     60.07 o 
  -7   2   5       70.58       48.95      9.66 o 
  -6   2   5       56.27       65.68      8.77 o 
  -5   2   5      527.20      537.89      8.78 o 
  -4   2   5       21.84       15.82     14.67 o 
  -3   2   5      592.44      597.10      8.84 o 
  -2   2   5      718.80      731.32      7.77 o 
  -1   2   5     3348.49     3443.55     16.82 o 
   0   2   5     2640.51     2526.81     32.79 o 
   1   2   5       30.75      185.84     48.30 o 
   2   2   5     1547.60     1535.61     21.26 o 
   3   2   5      210.53      208.20      5.86 o 
   4   2   5      143.58      184.77      6.85 o 
   5   2   5      931.24      965.07     18.78 o 
   6   2   5       62.38       93.18      8.67 o 
  -7   3   5      153.48      131.92     10.03 o 
  -6   3   5       85.43       83.03      6.01 o 
  -5   3   5      418.23      438.41      7.40 o 
  -4   3   5     1391.17     1437.73     10.71 o 
  -3   3   5     1640.96     1679.06     17.14 o 
  -2   3   5      578.04      575.00      7.78 o 
  -1   3   5     1544.74     1611.36     19.83 o 
   0   3   5     3209.71     3215.37     65.97 o 
   1   3   5     2840.14     2802.56     34.81 o 
   2   3   5     2834.45     2778.32     49.49 o 
   3   3   5      632.00      609.28     15.45 o 
   4   3   5      711.56      726.61      9.50 o 
   5   3   5     1341.26     1381.92     32.96 o 
   6   3   5     1080.30     1082.17     31.77 o 
  -7   4   5       62.05       41.34      7.90 o 
  -6   4   5       39.61       53.60      6.86 o 
  -5   4   5      595.10      603.63      8.53 o 
  -4   4   5        1.14        6.81      5.91 o 
  -3   4   5     2190.50     2140.78     26.13 o 
  -2   4   5     1157.09     1161.79     18.71 o 
  -1   4   5     3086.59     3189.46     42.48 o 
   0   4   5     1994.48     1893.36     33.68 o 
   1   4   5       42.47       40.62      6.99 o 
   2   4   5     2423.13     2377.47     53.40 o 
   3   4   5      484.60      513.73     15.07 o 
   4   4   5      565.62      589.77     16.80 o 
   5   4   5     1383.22     1413.48     34.12 o 
   6   4   5      105.93      115.26      5.51 o 
  -7   5   5      321.26      260.14      7.50 o 
  -6   5   5      813.07      812.48     15.61 o 
  -5   5   5      165.81      190.23      6.30 o 
  -4   5   5       88.76       83.37      5.59 o 
  -3   5   5     1663.38     1704.64     10.55 o 
  -2   5   5     5092.05     5129.39     35.02 o 
  -1   5   5     4015.59     3984.84     53.60 o 
   0   5   5      814.09      804.03     15.21 o 
   1   5   5      134.16      151.52      8.61 o 
   2   5   5     1010.89      983.89     16.48 o 
   3   5   5     3738.44     3720.82     87.64 o 
   4   5   5     2126.61     2164.81     54.93 o 
   5   5   5      125.48      148.86      5.43 o 
   6   5   5       63.59       73.42      5.23 o 
  -7   6   5        5.85        7.63      6.30 o 
  -6   6   5        5.66       17.20      5.98 o 
  -5   6   5      162.82      164.03      5.92 o 
  -4   6   5       27.76       30.64      5.26 o 
  -3   6   5      134.35      171.53      7.51 o 
  -2   6   5     1136.20     1193.76      7.70 o 
  -1   6   5       78.40       82.96      6.88 o 
   0   6   5      737.62      753.50     16.67 o 
   1   6   5       58.05       60.70      6.69 o 
   2   6   5      824.82      857.63     21.06 o 
   3   6   5      164.19      163.82      6.96 o 
   4   6   5      107.79      127.31      5.33 o 
   5   6   5      340.80      368.00     13.75 o 
   6   6   5        5.94        2.20      5.32 o 
  -7   7   5      319.98      252.05     11.74 o 
  -6   7   5     1142.69     1132.86     13.26 o 
  -5   7   5      155.66      153.02      7.10 o 
  -4   7   5       88.85       98.88      8.56 o 
  -3   7   5      222.89      226.50      7.86 o 
  -2   7   5     5736.19     5872.18     58.67 o 
  -1   7   5     4389.04     4291.10     77.08 o 
   0   7   5      694.01      675.00     15.86 o 
   1   7   5      402.22      382.93     11.72 o 
   2   7   5       82.46      101.83      5.98 o 
   3   7   5     6128.82     6249.39    112.91 o 
   4   7   5     2327.61     2392.43     49.35 o 
   5   7   5       57.75       57.99      6.57 o 
   6   7   5       51.29       53.99      5.21 o 
  -7   8   5       15.95       16.39     21.95 o 
  -6   8   5        2.64       12.62      6.73 o 
  -5   8   5       54.32       49.30      6.17 o 
  -4   8   5       13.55       29.97      5.95 o 
  -3   8   5      614.75      638.00      7.21 o 
  -2   8   5       16.93       22.64      6.48 o 
  -1   8   5      140.07      132.97      6.76 o 
   0   8   5      209.36      181.57      6.19 o 
   1   8   5      140.26      148.88      6.18 o 
   2   8   5      102.50      106.49      5.71 o 
   3   8   5      750.16      750.34     17.96 o 
   4   8   5       23.76       23.64      5.81 o 
   5   8   5       62.92       78.86      5.65 o 
   6   8   5      107.40      106.26      5.73 o 
  -6   9   5      583.72      547.98     16.10 o 
  -5   9   5      194.08      198.47      6.48 o 
  -4   9   5        2.27       -3.56      5.69 o 
  -3   9   5      299.64      309.76      6.18 o 
  -2   9   5     2076.75     2098.37     31.90 o 
  -1   9   5     4104.84     4165.42     64.54 o 
   0   9   5      917.00      894.07     16.17 o 
   1   9   5       57.74       64.82      6.20 o 
   2   9   5     1824.71     1860.69     29.20 o 
   3   9   5     3926.44     4167.39     93.27 o 
   4   9   5     2229.37     2287.14     60.06 o 
   5   9   5      149.99      162.83      8.81 o 
   6   9   5      115.14      113.15      6.08 o 
  -6  10   5       65.44       64.28      5.63 o 
  -5  10   5      361.78      368.72      6.68 o 
  -4  10   5        8.21       20.68      5.63 o 
  -3  10   5      452.97      431.60      8.99 o 
  -2  10   5      520.51      553.07      9.95 o 
  -1  10   5     1253.45     1240.89     23.77 o 
   0  10   5     1243.44     1204.32     22.01 o 
   1  10   5        0.65        9.65      5.97 o 
   2  10   5     2412.48     2461.94     46.99 o 
   3  10   5       16.56       15.70      5.39 o 
   4  10   5      455.56      447.10     13.32 o 
   5  10   5      446.16      455.95     11.06 o 
   6  10   5       44.53       35.88      6.15 o 
  -6  11   5      144.22      133.14      6.23 o 
  -5  11   5      344.04      331.89      6.27 o 
  -4  11   5      385.81      384.77      7.02 o 
  -3  11   5      154.61      169.77      6.00 o 
  -2  11   5      305.80      318.04      5.73 o 
  -1  11   5      484.54      531.86      6.37 o 
   0  11   5     1881.36     1868.02     23.38 o 
   1  11   5     1136.61     1064.33     16.94 o 
   2  11   5      407.29      412.05      9.49 o 
   3  11   5      559.64      588.04     14.17 o 
   4  11   5      466.28      492.23     12.34 o 
   5  11   5      707.33      701.81     15.59 o 
   6  11   5      252.83      208.60      5.59 o 
  -6  12   5       15.08       17.68      6.98 o 
  -5  12   5      253.37      252.19     10.56 o 
  -4  12   5       20.70       28.17      5.06 o 
  -3  12   5      156.78      175.16      5.81 o 
  -2  12   5      941.61      972.94     20.17 o 
  -1  12   5      166.49      181.86      6.51 o 
   0  12   5      793.88      773.03     17.27 o 
   1  12   5       25.11       23.54      5.39 o 
   2  12   5     1135.10     1137.43     19.82 o 
   3  12   5      174.23      194.28      5.91 o 
   4  12   5      168.14      174.05      5.07 o 
   5  12   5      263.17      272.27      7.64 o 
  -6  13   5        7.71       17.59      6.01 o 
  -5  13   5      296.87      299.61      8.13 o 
  -4  13   5     1179.76     1212.09     27.55 o 
  -3  13   5      917.76      934.02     21.10 o 
  -2  13   5       15.34       25.59      5.56 o 
  -1  13   5       19.95       34.98      5.78 o 
   0  13   5     1235.80     1249.21     18.77 o 
   1  13   5     3434.52     3319.37     45.79 o 
   2  13   5      512.36      523.05     15.49 o 
   3  13   5        4.53       15.13      5.13 o 
   4  13   5       37.97       29.58      5.16 o 
   5  13   5      600.55      568.15     15.83 o 
  -5  14   5        0.43       10.30      5.46 o 
  -4  14   5       12.34       22.44      5.63 o 
  -3  14   5       14.74       19.71      5.47 o 
  -2  14   5       69.00       77.94      5.48 o 
  -1  14   5        3.78       18.63      5.63 o 
   0  14   5       14.93       19.89      5.91 o 
   1  14   5        1.73        1.96      7.36 o 
   2  14   5       10.60       19.83      5.15 o 
   3  14   5        7.06       15.70      4.76 o 
   4  14   5       14.24       25.19      5.18 o 
   5  14   5       31.45       41.07      5.54 o 
  -5  15   5      141.24      125.50      6.20 o 
  -4  15   5      806.28      796.51     18.56 o 
  -3  15   5      714.62      728.40     17.31 o 
  -2  15   5        2.33       17.96      5.29 o 
  -1  15   5       17.79       19.17      5.80 o 
   0  15   5     1043.39     1039.51     19.68 o 
   1  15   5     1470.06     1482.51     20.80 o 
   2  15   5      654.04      652.39     13.48 o 
   3  15   5       20.22       25.99      4.85 o 
   4  15   5       29.58       25.64      4.94 o 
   5  15   5      599.94      512.12     22.41 o 
  -5  16   5       58.88       47.44      5.57 o 
  -4  16   5        0.04        1.39      5.61 o 
  -3  16   5      214.22      210.86      6.44 o 
  -2  16   5       22.78       32.50      5.20 o 
  -1  16   5       68.47       71.55      5.83 o 
   0  16   5      222.07      233.97      5.85 o 
   1  16   5       57.13       65.97      5.41 o 
   2  16   5      304.37      297.31      9.44 o 
   3  16   5        0.22        1.90      4.68 o 
   4  16   5      290.87      299.29      6.65 o 
  -5  17   5       76.27       60.78      7.36 o 
  -4  17   5      234.98      211.15      5.65 o 
  -3  17   5      275.96      279.94      6.55 o 
  -2  17   5      222.75      219.47      5.89 o 
  -1  17   5      128.34      133.95      7.09 o 
   0  17   5      147.92      165.00      7.42 o 
   1  17   5      661.81      657.62      7.61 o 
   2  17   5      508.28      511.80      6.90 o 
   3  17   5      134.18      146.01      5.22 o 
   4  17   5       76.58       73.78      7.74 o 
  -4  18   5        1.62        6.32      5.65 o 
  -3  18   5       97.15      104.51      5.44 o 
  -2  18   5      169.64      175.99      7.82 o 
  -1  18   5       85.17       73.89      6.01 o 
   0  18   5      162.63      176.15      5.85 o 
   1  18   5        0.02        2.12      5.35 o 
   2  18   5      368.38      383.48      7.99 o 
   3  18   5       16.05       26.75      5.29 o 
   4  18   5      127.71      112.76      5.62 o 
  -4  19   5       11.21       16.91      5.43 o 
  -3  19   5       42.49       48.33      5.48 o 
  -2  19   5      365.67      350.85      9.44 o 
  -1  19   5      325.83      345.10      9.95 o 
   0  19   5       28.55       39.70      5.73 o 
   1  19   5       55.99       53.29      4.97 o 
   2  19   5      286.30      266.87      6.01 o 
   3  19   5      365.42      334.91      9.83 o 
  -3  20   5        0.36        8.28      5.38 o 
  -2  20   5       38.33       39.01      5.22 o 
  -1  20   5       32.79       41.08      5.54 o 
   0  20   5       65.27       80.49      5.52 o 
   1  20   5       23.58       17.77      5.12 o 
   2  20   5       30.94       32.34      5.27 o 
   3  20   5        0.50        7.20      5.44 o 
  -3  21   5       14.19       24.68      7.40 o 
  -2  21   5      239.65      230.13      6.32 o 
  -1  21   5      350.31      341.24      7.32 o 
   0  21   5       36.55       46.34      6.49 o 
   1  21   5        1.31       14.33      5.30 o 
   2  21   5      134.46      123.08      5.39 o 
  -2  22   5        1.36        5.16      7.83 o 
  -1  22   5        0.92       11.34      5.10 o 
   0  22   5        9.53       25.15      6.25 o 
   1  22   5       22.60       18.87      5.38 o 
  -7   0   6      344.86      289.35     14.58 o 
  -6   0   6       18.69       16.37     10.31 o 
  -5   0   6       28.01       13.56      8.52 o 
  -4   0   6      515.93      528.16     14.00 o 
  -3   0   6     4137.90     4252.94     16.38 o 
  -2   0   6     3822.50     3951.51     41.98 o 
  -1   0   6        5.08        1.08     11.92 o 
   0   0   6       60.27       64.70      9.22 o 
   1   0   6     2916.60     2984.85     90.58 o 
   2   0   6     9953.72     9946.70     97.51 o 
   3   0   6     1897.76     1903.51     53.07 o 
   4   0   6      100.24       89.18      7.18 o 
   5   0   6       31.76       41.09      7.11 o 
   6   0   6      968.31      895.16     95.74 o 
  -7   1   6        8.68       21.62      6.95 o 
  -6   1   6       49.54       45.21      8.06 o 
  -5   1   6        0.53        6.73      6.01 o 
  -4   1   6      221.92      204.44      7.14 o 
  -3   1   6       23.72       32.95      7.33 o 
  -2   1   6      244.52      296.61      8.36 o 
  -1   1   6       80.94       73.09      6.60 o 
   0   1   6      206.61      212.94      6.96 o 
   1   1   6      404.47      404.91      7.89 o 
   2   1   6       26.69      313.06     64.58 o 
   3   1   6      459.08      459.58     11.87 o 
   4   1   6       59.63       72.77      5.57 o 
   5   1   6      120.77      119.06      5.20 o 
   6   1   6       94.10       76.90      8.72 o 
  -7   2   6      233.83      183.06      6.41 o 
  -6   2   6       45.98       52.31      5.86 o 
  -5   2   6        4.92       12.26      8.45 o 
  -4   2   6      496.61      500.18     10.37 o 
  -3   2   6     1980.30     2106.72     25.13 o 
  -2   2   6     3362.29     3498.09     26.86 o 
  -1   2   6      287.01      283.93      6.93 o 
   0   2   6        2.55       21.50      6.85 o 
   1   2   6     2364.21     2338.23     50.33 o 
   2   2   6     6320.27     6504.72     89.32 o 
   3   2   6     1650.80     1642.01     32.79 o 
   4   2   6      338.43      333.35      9.25 o 
   5   2   6       29.38       25.77      5.15 o 
   6   2   6      668.68      624.76     16.62 o 
  -7   3   6       52.11       49.91      6.49 o 
  -6   3   6      263.76      276.30     10.09 o 
  -5   3   6       37.96       48.39      9.05 o 
  -4   3   6      918.24      959.97      9.94 o 
  -3   3   6      565.48      541.28      7.29 o 
  -2   3   6     1303.87     1316.79     15.98 o 
  -1   3   6      892.38      924.76     13.76 o 
   0   3   6      991.51     1014.26     16.36 o 
   1   3   6     3380.35     3340.30     56.63 o 
   2   3   6       35.47      165.66     44.25 o 
   3   3   6     2190.40     2133.57     60.57 o 
   4   3   6      557.66      568.38     17.06 o 
   5   3   6      450.48      475.46     15.03 o 
   6   3   6      455.06      414.28     11.79 o 
  -7   4   6       79.93       75.35     11.48 o 
  -6   4   6      219.15      226.44     11.20 o 
  -5   4   6      583.09      571.41      7.94 o 
  -4   4   6      611.92      638.99      7.25 o 
  -3   4   6      191.81      201.26      7.53 o 
  -2   4   6      824.23      851.43     10.04 o 
  -1   4   6     1333.63     1271.93     15.74 o 
   0   4   6     1760.63     1704.70     46.87 o 
   1   4   6      915.09      927.39     30.17 o 
   2   4   6      183.41      205.02      7.38 o 
   3   4   6      718.41      754.94     17.91 o 
   4   4   6     1472.72     1501.73     41.58 o 
   5   4   6     1035.35     1031.60     15.36 o 
   6   4   6      181.27      159.64      6.84 o 
  -6   5   6      173.42      166.00      7.03 o 
  -5   5   6       51.49       54.40      6.47 o 
  -4   5   6      349.27      378.87      7.06 o 
  -3   5   6       56.72       75.52      7.21 o 
  -2   5   6     1310.70     1372.92     16.56 o 
  -1   5   6      522.90      516.30      9.75 o 
   0   5   6       10.07       19.77      6.57 o 
   1   5   6     1573.26     1553.32     54.76 o 
   2   5   6       89.28       90.05      6.23 o 
   3   5   6      786.72      804.12     21.09 o 
   4   5   6      625.96      631.61     11.70 o 
   5   5   6      198.79      218.31      8.91 o 
   6   5   6      265.19      251.16     10.99 o 
  -6   6   6      496.26      441.80     13.50 o 
  -5   6   6     1300.44     1288.34     16.05 o 
  -4   6   6      372.23      393.35      7.60 o 
  -3   6   6       68.94       66.78      6.59 o 
  -2   6   6       49.40       56.33      6.72 o 
  -1   6   6     4331.55     4378.42     59.26 o 
   0   6   6     4877.96     4890.11     77.17 o 
   1   6   6      381.00      385.31      8.32 o 
   2   6   6      175.21      175.25      7.15 o 
   3   6   6      699.48      742.78     22.76 o 
   4   6   6     2952.70     2948.40     59.31 o 
   5   6   6     1546.53     1555.63     32.17 o 
   6   6   6      182.20      160.56      7.75 o 
  -6   7   6       10.39       16.56      5.93 o 
  -5   7   6        0.23        8.30      8.08 o 
  -4   7   6       33.56       46.14      7.07 o 
  -3   7   6       10.72       14.62      6.58 o 
  -2   7   6       20.88       33.02      6.51 o 
  -1   7   6       44.09       48.53      6.33 o 
   0   7   6       31.36       43.72      6.86 o 
   1   7   6       10.31       20.31      6.17 o 
   2   7   6      923.20      930.19     10.97 o 
   3   7   6       17.79       19.69      6.37 o 
   4   7   6        3.06        3.36      8.73 o 
   5   7   6       21.74       14.54      5.97 o 
   6   7   6       26.32       27.92      6.01 o 
  -6   8   6      352.39      311.53     15.69 o 
  -5   8   6      921.52      909.46     18.04 o 
  -4   8   6      272.31      263.70      6.26 o 
  -3   8   6        6.49       17.43      5.85 o 
  -2   8   6       22.50       33.07      6.33 o 
  -1   8   6     3008.65     3061.67     58.90 o 
   0   8   6     4640.04     4678.42     84.56 o 
   1   8   6      694.46      698.18     23.66 o 
   2   8   6       42.07       57.01      6.39 o 
   3   8   6      307.33      308.57     10.49 o 
   4   8   6     1441.76     1495.42     27.46 o 
   5   8   6     1913.55     1974.47     50.51 o 
   6   8   6      101.54       80.67      7.37 o 
  -6   9   6       70.13       72.00      7.41 o 
  -5   9   6       28.92       54.34      6.13 o 
  -4   9   6      225.93      231.44      6.26 o 
  -3   9   6       50.88       66.04      6.57 o 
  -2   9   6      553.90      570.77     14.16 o 
  -1   9   6      332.63      330.09      6.26 o 
   0   9   6      235.17      216.21      7.78 o 
   1   9   6      820.82      812.92     16.29 o 
   2   9   6       56.17       64.66      5.44 o 
   3   9   6      871.51      869.37     19.51 o 
   4   9   6      156.20      144.03      5.34 o 
   5   9   6       70.23       68.24      5.50 o 
  -6  10   6      118.93      111.26      6.77 o 
  -5  10   6      221.90      225.58      6.53 o 
  -4  10   6      208.71      212.41      6.29 o 
  -3  10   6      170.96      170.34      6.20 o 
  -2  10   6      163.22      168.42      6.64 o 
  -1  10   6      999.67     1020.31     19.82 o 
   0  10   6     1417.14     1440.27     26.29 o 
   1  10   6     1348.17     1334.61     25.24 o 
   2  10   6      305.79      296.87      5.83 o 
   3  10   6      525.94      551.73     10.01 o 
   4  10   6      284.05      309.00     10.40 o 
   5  10   6      780.38      754.22     11.00 o 
  -6  11   6      132.00      100.63      8.64 o 
  -5  11   6       30.02       33.40      6.26 o 
  -4  11   6      451.68      452.40      6.71 o 
  -3  11   6        7.37       27.47      6.00 o 
  -2  11   6      769.08      762.49     14.77 o 
  -1  11   6      236.88      248.42      5.86 o 
   0  11   6      170.83      168.64      5.83 o 
   1  11   6      734.21      759.70     19.40 o 
   2  11   6      277.07      282.51      8.73 o 
   3  11   6      510.98      508.72      9.80 o 
   4  11   6      315.54      313.24      5.57 o 
   5  11   6      320.36      311.96      9.90 o 
  -6  12   6       35.36       13.70     13.38 o 
  -5  12   6       18.37       16.96      6.03 o 
  -4  12   6      257.31      268.65      8.06 o 
  -3  12   6     1330.34     1342.73     23.53 o 
  -2  12   6      461.64      481.74     10.48 o 
  -1  12   6      109.67      132.82      5.84 o 
   0  12   6      259.54      258.75      5.59 o 
   1  12   6      812.62      812.28     13.26 o 
   2  12   6     1872.09     1861.07     28.34 o 
   3  12   6      587.16      555.67     13.84 o 
   4  12   6       33.39       40.60      4.92 o 
   5  12   6       38.45       35.86      6.57 o 
  -5  13   6        5.06       15.55      5.98 o 
  -4  13   6       28.30       34.55      6.12 o 
  -3  13   6        4.04       17.38      5.96 o 
  -2  13   6      250.82      267.47      8.31 o 
  -1  13   6       59.03       71.93      6.13 o 
   0  13   6       92.32       96.25      5.37 o 
   1  13   6      149.00      159.12      5.81 o 
   2  13   6        3.72       11.08      5.26 o 
   3  13   6       43.50       61.85      5.04 o 
   4  13   6      173.49      168.09      5.32 o 
   5  13   6        3.24        6.61      5.54 o 
  -5  14   6        1.35       10.96      6.04 o 
  -4  14   6      294.88      266.58      8.35 o 
  -3  14   6      815.54      832.57     18.60 o 
  -2  14   6      765.77      753.32     17.21 o 
  -1  14   6        3.43       19.41      6.00 o 
   0  14   6        3.85       16.45      5.32 o 
   1  14   6      478.73      477.41      8.44 o 
   2  14   6     1387.03     1391.38     28.33 o 
   3  14   6      470.73      459.23      9.04 o 
   4  14   6       14.46       22.21      5.21 o 
  -5  15   6        9.82       10.37      6.00 o 
  -4  15   6       18.28       25.22      5.73 o 
  -3  15   6       14.99       11.87      5.79 o 
  -2  15   6       36.93       42.66      5.29 o 
  -1  15   6        0.75       10.84      5.51 o 
   0  15   6       60.57       73.37      6.27 o 
   1  15   6       59.23       69.41      5.46 o 
   2  15   6       29.71       42.94      4.85 o 
   3  15   6       21.03       26.90      5.30 o 
   4  15   6        3.53       15.22      5.45 o 
  -4  16   6      110.38       89.17      5.85 o 
  -3  16   6      303.72      304.88      6.27 o 
  -2  16   6      605.08      581.07     18.85 o 
  -1  16   6       62.09       72.44      6.91 o 
   0  16   6        2.96        9.88      5.18 o 
   1  16   6      193.49      193.96      5.45 o 
   2  16   6      893.49      889.43     15.23 o 
   3  16   6      363.83      383.55     10.10 o 
   4  16   6      185.33      164.13      7.80 o 
  -4  17   6       62.90       58.89      5.71 o 
  -3  17   6        4.06        9.94      5.34 o 
  -2  17   6      188.33      187.74      5.50 o 
  -1  17   6      109.98      110.85      5.62 o 
   0  17   6       44.89       42.71      5.19 o 
   1  17   6      303.67      318.39      9.58 o 
   2  17   6        9.25        9.59      4.96 o 
   3  17   6       80.35       71.80      5.03 o 
  -4  18   6       37.53       28.97      5.76 o 
  -3  18   6       54.47       52.22      5.44 o 
  -2  18   6      200.21      197.45      5.76 o 
  -1  18   6      242.83      246.75      6.22 o 
   0  18   6      267.63      270.69      8.82 o 
   1  18   6       78.73       85.51      7.53 o 
   2  18   6      149.99      148.09      5.35 o 
   3  18   6      142.33      127.12      7.10 o 
  -3  19   6        4.57        8.83      5.35 o 
  -2  19   6       81.35       66.29      5.38 o 
  -1  19   6       28.35       34.74      5.46 o 
   0  19   6        5.12       10.84      4.94 o 
   1  19   6       84.05       85.16      5.17 o 
   2  19   6       12.56       13.92      5.86 o 
   3  19   6       33.18       44.66     14.50 o 
  -2  20   6       80.84       77.70      5.62 o 
  -1  20   6      327.92      314.46      9.15 o 
   0  20   6      262.96      247.26      5.51 o 
   1  20   6       83.52       85.21      6.21 o 
   2  20   6       26.96       17.32      5.36 o 
  -2  21   6        0.90       14.63     14.99 o 
  -1  21   6        0.14       16.50      6.94 o 
   0  21   6        0.32        4.29      5.25 o 
   1  21   6       27.19       23.65      5.57 o 
  -6   1   7      458.47      411.28      7.66 o 
  -5   1   7       34.16       50.79     14.12 o 
  -4   1   7        5.12       20.28      7.04 o 
  -3   1   7      204.31      216.20      7.47 o 
  -2   1   7     4848.67     5065.84    106.28 o 
  -1   1   7     2639.28     2702.67     32.23 o 
   0   1   7      255.39      274.44      8.35 o 
   1   1   7       11.05       21.28      7.01 o 
   2   1   7      987.85     1012.76     12.59 o 
   3   1   7     2414.79     2507.57     67.14 o 
   4   1   7     2237.36     2294.82     55.53 o 
   5   1   7       11.54       14.08      5.77 o 
   6   1   7       26.64       20.27      7.06 o 
  -6   2   7      108.41      100.31      6.88 o 
  -5   2   7      127.02      138.32      7.68 o 
  -4   2   7       59.97       58.15      7.07 o 
  -3   2   7      498.88      515.19      9.86 o 
  -2   2   7      139.70      169.71      8.79 o 
  -1   2   7      305.86      340.59      7.75 o 
   0   2   7     1188.43     1239.16     31.01 o 
   1   2   7       67.50       75.64      7.09 o 
   2   2   7      960.93      940.37     24.04 o 
   3   2   7       34.67      114.50     33.94 o 
   4   2   7      333.68      336.07      8.65 o 
   5   2   7      111.86      109.33      5.26 o 
   6   2   7       65.76       55.09      7.38 o 
  -6   3   7      202.71      198.91      6.95 o 
  -5   3   7      222.91      230.23      7.32 o 
  -4   3   7       92.01      107.87      9.42 o 
  -3   3   7      342.89      363.35      9.42 o 
  -2   3   7      913.20      924.88     21.27 o 
  -1   3   7      806.33      864.86     13.79 o 
   0   3   7      697.93      689.51     18.54 o 
   1   3   7      357.38      362.99     10.71 o 
   2   3   7      555.09      571.32     16.47 o 
   3   3   7     1349.26     1376.79     23.96 o 
   4   3   7      879.63      902.01     17.84 o 
   5   3   7      196.97      190.37      6.06 o 
  -6   4   7       85.07       91.41      7.24 o 
  -5   4   7      245.44      249.30      7.01 o 
  -4   4   7       82.66       78.48      6.97 o 
  -3   4   7      753.48      801.27     16.66 o 
  -2   4   7      131.71      139.39      7.11 o 
  -1   4   7      477.51      485.80      8.26 o 
   0   4   7     1020.21     1060.64     28.48 o 
   1   4   7        1.77       11.29      7.24 o 
   2   4   7     1639.03     1697.31     47.26 o 
   3   4   7        3.91        5.04      6.14 o 
   4   4   7      668.48      655.96     17.74 o 
   5   4   7      385.89      377.90     12.01 o 
  -6   5   7       30.36       37.41      6.81 o 
  -5   5   7      414.94      410.46      7.21 o 
  -4   5   7     1000.86      996.06     10.15 o 
  -3   5   7      314.12      329.32      7.08 o 
  -2   5   7        3.24        7.26      6.89 o 
  -1   5   7      347.52      359.51      6.76 o 
   0   5   7     1407.46     1441.85     34.24 o 
   1   5   7     1517.13     1508.93     36.05 o 
   2   5   7      832.57      852.62     20.27 o 
   3   5   7      133.05      144.29      6.08 o 
   4   5   7      208.91      204.46      6.66 o 
   5   5   7     1061.40      998.53     30.09 o 
  -6   6   7        8.38       15.41      6.25 o 
  -5   6   7       72.36       93.49      7.56 o 
  -4   6   7        9.02       19.89      6.37 o 
  -3   6   7      107.55      122.46      6.62 o 
  -2   6   7      133.79      161.17      6.67 o 
  -1   6   7      103.14      127.04      6.37 o 
   0   6   7      287.66      286.50      6.77 o 
   1   6   7        3.67       -2.54      6.93 o 
   2   6   7      816.23      871.49     13.48 o 
   3   6   7       55.62       62.78      7.72 o 
   4   6   7       74.86       88.66      6.00 o 
   5   6   7       67.61       85.70     13.00 o 
  -6   7   7        0.73       17.34      7.05 o 
  -5   7   7      383.77      371.24     10.51 o 
  -4   7   7     1450.68     1477.65     11.46 o 
  -3   7   7      755.25      751.33     10.51 o 
  -2   7   7       62.36       73.95      6.55 o 
  -1   7   7       71.14       86.28      6.22 o 
   0   7   7     2114.23     2124.94     44.05 o 
   1   7   7     4499.43     4615.71    108.79 o 
   2   7   7      859.09      909.99      9.60 o 
   3   7   7       13.55       16.77      6.99 o 
   4   7   7        2.39       15.81      6.24 o 
   5   7   7     1681.73     1700.54     61.84 o 
  -6   8   7       14.10       23.25      6.64 o 
  -5   8   7       28.38       44.01      7.59 o 
  -4   8   7       57.02       70.84      6.79 o 
  -3   8   7      185.55      181.56      7.22 o 
  -2   8   7        0.11       10.52      6.29 o 
  -1   8   7      166.35      173.62      6.00 o 
   0   8   7       46.74       58.98      5.91 o 
   1   8   7       60.09       68.35      6.48 o 
   2   8   7      212.34      210.56      7.88 o 
   3   8   7        9.92       20.96      7.29 o 
   4   8   7      203.90      201.77      8.94 o 
   5   8   7       45.25       48.48      6.56 o 
  -6   9   7        3.64        4.21      7.68 o 
  -5   9   7      157.12      154.27      6.73 o 
  -4   9   7      338.66      360.13      9.74 o 
  -3   9   7      824.70      855.94     20.71 o 
  -2   9   7        0.60        5.18      6.14 o 
  -1   9   7       78.71       77.95      5.76 o 
   0   9   7      813.53      830.39     11.51 o 
   1   9   7     1944.72     2028.75     29.13 o 
   2   9   7      223.78      228.04      6.33 o 
   3   9   7        1.90        6.50      5.75 o 
   4   9   7       56.08       52.39      5.79 o 
   5   9   7      350.33      332.85     11.11 o 
  -5  10   7      105.55      100.45      7.94 o 
  -4  10   7        3.11       11.19      6.79 o 
  -3  10   7      284.57      307.40     10.37 o 
  -2  10   7       61.07       67.48      6.24 o 
  -1  10   7      361.01      359.98      6.24 o 
   0  10   7      679.32      683.80     12.78 o 
   1  10   7      202.52      193.60      7.29 o 
   2  10   7      435.64      462.31      7.04 o 
   3  10   7       11.63       12.39      5.78 o 
   4  10   7      373.78      350.09     11.93 o 
   5  10   7      143.55      113.05      5.51 o 
  -5  11   7       33.79       47.70      6.80 o 
  -4  11   7      134.98      148.44      7.06 o 
  -3  11   7      445.57      452.23     15.67 o 
  -2  11   7      582.34      578.83     12.02 o 
  -1  11   7      392.30      396.69      7.45 o 
   0  11   7      338.69      337.56      6.16 o 
   1  11   7      544.29      570.53     10.89 o 
   2  11   7      793.46      804.66     20.20 o 
   3  11   7      538.70      504.80     11.02 o 
   4  11   7      131.62      145.83     14.62 o 
   5  11   7      190.01      184.55     13.81 o 
  -5  12   7       93.77       81.74      6.52 o 
  -4  12   7       19.14       22.66      6.04 o 
  -3  12   7      132.82      148.15      6.95 o 
  -2  12   7      103.84      133.02      6.52 o 
  -1  12   7      174.71      188.14      5.94 o 
   0  12   7      414.77      419.33      6.64 o 
   1  12   7       12.76       20.20      5.34 o 
   2  12   7      781.52      791.72     11.97 o 
   3  12   7       37.43       50.68      8.79 o 
   4  12   7       94.47       98.59      6.77 o 
  -5  13   7       18.81       15.28      6.35 o 
  -4  13   7        7.66        6.06      7.07 o 
  -3  13   7       77.97       89.86      9.11 o 
  -2  13   7      893.02      874.79     25.80 o 
  -1  13   7      936.55      929.11     13.11 o 
   0  13   7       13.16       17.05      5.70 o 
   1  13   7       16.85       20.15      5.22 o 
   2  13   7      480.09      465.32      9.73 o 
   3  13   7     1171.77     1178.45     42.38 o 
   4  13   7      490.06      485.20     18.32 o 
  -5  14   7        3.44       -5.05     19.05 o 
  -4  14   7        2.59       -5.72      6.56 o 
  -3  14   7        2.24        8.62      5.92 o 
  -2  14   7        4.77       19.17      5.89 o 
  -1  14   7        2.19        5.96      5.48 o 
   0  14   7        3.63        3.35      5.80 o 
   1  14   7       56.30       53.09      5.42 o 
   2  14   7        2.99        8.64      5.70 o 
   3  14   7        0.43       -5.47      5.47 o 
   4  14   7        6.25       22.80      6.17 o 
  -4  15   7        0.86        8.75      6.59 o 
  -3  15   7       33.24       49.21      6.18 o 
  -2  15   7      540.25      515.18     12.37 o 
  -1  15   7      376.25      403.42      5.97 o 
   0  15   7       62.87       73.78      5.89 o 
   1  15   7       31.79       37.05      5.33 o 
   2  15   7      238.17      248.28      5.96 o 
   3  15   7      796.87      774.76     27.31 o 
  -4  16   7        1.47        6.59      6.52 o 
  -3  16   7       84.33       81.88      6.34 o 
  -2  16   7        4.92       14.87      5.99 o 
  -1  16   7      113.23      111.78      5.48 o 
   0  16   7       11.31       17.39      5.75 o 
   1  16   7       56.10       60.58      5.33 o 
   2  16   7      160.87      164.35      5.51 o 
   3  16   7        3.57       -1.58      5.41 o 
  -3  17   7        8.05       18.50      5.98 o 
  -2  17   7      214.81      181.50      6.48 o 
  -1  17   7      200.71      210.61      5.44 o 
   0  17   7      180.13      171.13      5.97 o 
   1  17   7       40.28       43.29      5.64 o 
   2  17   7       68.69       79.22      5.26 o 
   3  17   7      141.64      118.68      8.48 o 
  -3  18   7       66.69       59.11      5.93 o 
  -2  18   7       23.80       31.33      6.45 o 
  -1  18   7       53.56       56.29      5.47 o 
   0  18   7       88.51       83.35      5.71 o 
   1  18   7       18.32       22.67      5.03 o 
   2  18   7      221.42      203.53      5.62 o 
  -2  19   7       42.04       40.35      6.26 o 
  -1  19   7       58.53       57.55      6.06 o 
   0  19   7      267.70      230.23      8.53 o 
   1  19   7      313.17      273.85      7.33 o 
  -1  20   7        0.49       12.16      5.65 o 
   0  20   7       24.15       18.20      6.00 o 
  -6   0   8      228.00      167.94      9.03 o 
  -5   0   8      603.97      601.28     11.40 o 
  -4   0   8      161.65      173.25     22.85 o 
  -3   0   8        7.52        4.43     14.28 o 
  -2   0   8      251.99      244.96     11.55 o 
  -1   0   8     2106.00     2223.86     71.36 o 
   0   0   8     3017.07     2995.56    113.12 o 
   1   0   8      219.34      258.00     11.68 o 
   2   0   8      189.60      187.16     10.51 o 
   3   0   8      514.78      491.95     36.75 o 
   4   0   8     2054.61     1983.92     18.31 o 
  -6   1   8       15.63       22.61      7.31 o 
  -5   1   8        5.58       32.76      8.34 o 
  -4   1   8       45.63       57.12      7.24 o 
  -3   1   8        0.71        4.69      7.28 o 
  -2   1   8      100.43       99.36      6.74 o 
  -1   1   8        6.86       17.28      7.38 o 
   0   1   8       36.15       56.05      7.77 o 
   1   1   8      246.16      250.97      8.45 o 
   2   1   8        9.86       24.48      9.39 o 
   3   1   8      206.31      195.60      6.78 o 
   4   1   8       60.48      141.69     30.59 o 
   5   1   8       66.81       55.65      8.11 o 
  -6   2   8      198.57      150.64      7.21 o 
  -5   2   8      350.20      330.07      8.49 o 
  -4   2   8      217.04      223.04      7.91 o 
  -3   2   8        2.51        5.77      7.99 o 
  -2   2   8      198.62      209.04      7.20 o 
  -1   2   8     1369.41     1401.29     26.29 o 
   0   2   8     2017.88     2121.94     37.61 o 
   1   2   8      192.56      196.04      7.35 o 
   2   2   8        1.84        7.52      7.64 o 
   3   2   8      175.10      192.03      8.62 o 
   4   2   8     1195.63     1240.77     28.65 o 
   5   2   8      624.96      558.85     25.74 o 
  -6   3   8       67.80       53.58      8.83 o 
  -5   3   8       25.71       31.20      7.75 o 
  -4   3   8      219.50      240.18      8.45 o 
  -3   3   8       43.10       46.03      7.07 o 
  -2   3   8      715.44      757.90     10.48 o 
  -1   3   8      182.54      190.20      6.87 o 
   0   3   8      528.89      551.12     17.17 o 
   1   3   8     1697.20     1730.51     41.22 o 
   2   3   8       25.07       30.83      6.58 o 
   3   3   8      677.69      702.39     24.73 o 
   4   3   8      223.11      181.75      7.18 o 
   5   3   8      276.74      242.20     14.01 o 
  -6   4   8       60.28       54.13      7.40 o 
  -5   4   8       67.43       71.99     12.02 o 
  -4   4   8      170.03      191.13      8.69 o 
  -3   4   8      338.50      343.68      7.15 o 
  -2   4   8      422.09      453.82      7.67 o 
  -1   4   8       93.49      120.63      6.93 o 
   0   4   8      211.77      220.79      7.15 o 
   1   4   8      931.44     1011.14     25.01 o 
   2   4   8     1120.55     1115.21     31.37 o 
   3   4   8      419.62      431.88      8.78 o 
   4   4   8      136.21      131.33      6.07 o 
   5   4   8      317.90      290.90     17.25 o 
  -5   5   8       12.83       15.38      8.78 o 
  -4   5   8       67.92       81.36      6.80 o 
  -3   5   8       38.58       48.09      7.27 o 
  -2   5   8      552.54      576.54     13.85 o 
  -1   5   8      335.30      384.11     10.62 o 
   0   5   8      200.32      211.40      7.02 o 
   1   5   8      224.14      256.10      6.96 o 
   2   5   8       29.94       20.71      7.54 o 
   3   5   8      285.29      303.63     15.61 o 
   4   5   8      160.95      177.46     10.37 o 
   5   5   8       63.44       52.70      7.30 o 
  -5   6   8       13.27       22.13      7.14 o 
  -4   6   8      128.76      122.87      7.02 o 
  -3   6   8     1133.41     1143.02     22.89 o 
  -2   6   8      575.05      580.82     11.00 o 
  -1   6   8        5.65       10.55      6.55 o 
   0   6   8        2.27        9.53      6.33 o 
   1   6   8     1843.01     1879.38     43.63 o 
   2   6   8     2297.55     2411.74     70.53 o 
   3   6   8      579.29      597.89     10.48 o 
   4   6   8       38.01       48.81      7.20 o 
   5   6   8       42.12       42.69      6.75 o 
  -5   7   8        2.05        7.83      6.85 o 
  -4   7   8        5.99       18.99      6.79 o 
  -3   7   8       12.12       23.50      6.96 o 
  -2   7   8        1.60        9.83      6.78 o 
  -1   7   8        5.22        5.73      5.77 o 
   0   7   8       52.35       56.44      6.60 o 
   1   7   8        5.77       14.04      6.43 o 
   2   7   8        0.21       -4.65      8.21 o 
   3   7   8       35.20       34.18      6.47 o 
   4   7   8       47.58       51.56      7.08 o 
   5   7   8        0.10        7.50      7.03 o 
  -5   8   8        1.26        6.01      6.84 o 
  -4   8   8      238.99      221.54      7.16 o 
  -3   8   8     1053.50     1042.91     22.78 o 
  -2   8   8      434.75      466.54      7.52 o 
  -1   8   8       30.99       38.51      5.92 o 
   0   8   8        3.74       10.87      6.10 o 
   1   8   8      404.24      431.32      7.74 o 
   2   8   8     1941.54     2032.91     48.54 o 
   3   8   8      609.50      623.24     27.28 o 
   4   8   8       10.14        9.04      6.39 o 
  -5   9   8       16.26       18.06      6.77 o 
  -4   9   8       79.35       79.23      6.86 o 
  -3   9   8        0.01        9.20      6.87 o 
  -2   9   8      212.96      218.65      6.68 o 
  -1   9   8       48.39       51.11      5.71 o 
   0   9   8      229.32      229.18      6.31 o 
   1   9   8      380.98      394.29     15.39 o 
   2   9   8       16.30       19.15      6.32 o 
   3   9   8      215.02      214.85      7.93 o 
   4   9   8       35.27       46.74      5.85 o 
  -5  10   8       16.51       19.63      6.86 o 
  -4  10   8      165.95      148.87      6.78 o 
  -3  10   8      355.97      365.69     17.34 o 
  -2  10   8      234.23      245.24      6.53 o 
  -1  10   8      378.86      361.48      9.15 o 
   0  10   8      120.12      108.12      6.03 o 
   1  10   8       72.58       82.96      6.55 o 
   2  10   8      390.13      420.26     11.36 o 
   3  10   8      448.05      454.14      9.31 o 
   4  10   8       37.43       44.75      5.85 o 
  -5  11   8       44.75       42.66      6.97 o 
  -4  11   8      144.18      125.84     10.21 o 
  -3  11   8       16.55       29.16      7.07 o 
  -2  11   8      271.31      270.56      6.37 o 
  -1  11   8       45.57       63.39      6.03 o 
   0  11   8       67.41       77.20      6.15 o 
   1  11   8      539.92      535.69      7.64 o 
   2  11   8        6.32       14.87      5.37 o 
   3  11   8      149.74      147.53      6.03 o 
   4  11   8       61.74       52.91      6.38 o 
  -4  12   8       25.55       25.53      6.94 o 
  -3  12   8       18.90       19.83      6.61 o 
  -2  12   8      171.26      167.14      6.45 o 
  -1  12   8      663.74      645.01     12.43 o 
   0  12   8      488.69      473.74      8.51 o 
   1  12   8       92.57       93.96      6.37 o 
   2  12   8       29.97       38.23      6.05 o 
   3  12   8      245.13      237.79      6.16 o 
   4  12   8      654.03      537.13     26.26 o 
  -4  13   8        9.08       19.23      6.79 o 
  -3  13   8       36.41       30.05      7.21 o 
  -2  13   8       58.88       59.35      5.66 o 
  -1  13   8       90.52       94.98      5.85 o 
   0  13   8        3.27        8.83      5.49 o 
   1  13   8       21.33       40.99      6.24 o 
   2  13   8        0.57        6.18      8.07 o 
   3  13   8        1.06        8.55      6.22 o 
  -4  14   8       29.04       33.42      6.49 o 
  -3  14   8       13.44       13.35      6.15 o 
  -2  14   8       80.34       67.72      6.02 o 
  -1  14   8      394.65      394.75      6.41 o 
   0  14   8      548.15      529.02      9.84 o 
   1  14   8       99.45       95.64      6.76 o 
   2  14   8        6.64        7.58      6.05 o 
   3  14   8      105.86       82.15      6.60 o 
  -3  15   8       20.11        9.60      6.37 o 
  -2  15   8       17.68       25.57      5.65 o 
  -1  15   8        0.25       -1.61      5.67 o 
   0  15   8       14.05       18.34      5.39 o 
   1  15   8        0.47        8.09      6.13 o 
   2  15   8       20.43       24.33      5.65 o 
   3  15   8       59.54       48.69      9.37 o 
  -3  16   8        0.22        8.71      6.24 o 
  -2  16   8       22.42       11.96      6.03 o 
  -1  16   8      168.86      149.11      5.62 o 
   0  16   8      336.70      307.94      5.94 o 
   1  16   8      106.38      102.34      5.53 o 
   2  16   8        9.24       18.32      5.66 o 
  -2  17   8      103.44       83.18      6.08 o 
  -1  17   8       51.28       53.49      5.55 o 
   0  17   8       33.34       32.91      5.54 o 
   1  17   8       52.92       48.10      5.93 o 
  -1  18   8       16.99       20.55      5.78 o 
   0  18   8      102.95       86.60      5.40 o 
  -5   1   9      237.32      227.85     47.63 o 
  -4   1   9      495.22      502.92      9.03 o 
  -3   1   9      207.32      200.23      9.44 o 
  -2   1   9        2.67        8.22      6.91 o 
  -1   1   9       19.84       30.75      7.06 o 
   0   1   9      977.63     1008.25     35.50 o 
   1   1   9     1456.93     1509.46     36.96 o 
   2   1   9      142.33      146.15     12.86 o 
   3   1   9        3.77       13.51      8.58 o 
   4   1   9       82.95       73.25     13.13 o 
  -5   2   9       38.72       49.84      7.67 o 
  -4   2   9        5.01       16.11      9.00 o 
  -3   2   9      377.68      368.63      9.27 o 
  -2   2   9        9.21       19.19      7.60 o 
  -1   2   9      168.98      182.10      7.77 o 
   0   2   9       34.69       48.73      7.77 o 
   1   2   9       95.47      102.53      7.89 o 
   2   2   9      173.24      185.78      7.23 o 
   3   2   9       27.54       37.00      8.52 o 
   4   2   9      193.06      174.88     11.51 o 
  -5   3   9      100.66       75.45      8.82 o 
  -4   3   9      153.08      154.96      7.63 o 
  -3   3   9      213.86      231.76      9.75 o 
  -2   3   9      130.98      136.13      8.04 o 
  -1   3   9      190.12      196.76      7.22 o 
   0   3   9      289.51      305.96     10.06 o 
   1   3   9      811.05      852.02     17.58 o 
   2   3   9      228.95      217.96      9.17 o 
   3   3   9      137.19      129.16      8.00 o 
   4   3   9      135.45      124.77     20.62 o 
  -5   4   9       81.02       75.73      9.44 o 
  -4   4   9        7.36       25.36      7.61 o 
  -3   4   9      334.85      317.77     12.36 o 
  -2   4   9        0.54       11.22      6.96 o 
  -1   4   9      160.20      178.53      7.13 o 
   0   4   9      299.67      340.69     12.22 o 
   1   4   9       33.60       35.37      7.12 o 
   2   4   9      248.50      244.67     10.02 o 
   3   4   9       24.05       32.17      7.19 o 
   4   4   9      540.76      495.79     14.38 o 
  -5   5   9        1.92       16.19      7.45 o 
  -4   5   9        9.62       24.99      8.20 o 
  -3   5   9      198.36      184.37      7.85 o 
  -2   5   9      515.32      531.00      8.08 o 
  -1   5   9      417.17      431.50     10.95 o 
   0   5   9      216.29      244.71      7.97 o 
   1   5   9       67.32       81.87      6.61 o 
   2   5   9      669.51      673.18     16.30 o 
   3   5   9      832.32      821.39     17.08 o 
   4   5   9      361.55      316.93     16.94 o 
  -5   6   9       14.17       20.42      7.49 o 
  -4   6   9        4.84        2.16      6.99 o 
  -3   6   9       60.42       58.80      7.40 o 
  -2   6   9        0.67        6.50      7.18 o 
  -1   6   9       51.80       53.33      6.72 o 
   0   6   9      237.59      245.32      7.41 o 
   1   6   9       10.38       16.65      6.64 o 
   2   6   9      139.57      152.18      7.93 o 
   3   6   9       16.01       40.25      8.04 o 
   4   6   9       86.62       68.56      7.68 o 
  -5   7   9        0.86       13.49      8.21 o 
  -4   7   9        2.42        0.47      6.84 o 
  -3   7   9      103.97      105.52      7.45 o 
  -2   7   9      824.14      811.79     16.45 o 
  -1   7   9      577.33      591.77     23.98 o 
   0   7   9       13.81       25.30      6.25 o 
   1   7   9       50.01       61.42      6.30 o 
   2   7   9      459.50      471.17     11.52 o 
   3   7   9     1242.83     1217.00     45.14 o 
   4   7   9      350.33      286.54     15.36 o 
  -4   8   9       22.39       32.46      7.15 o 
  -3   8   9       38.93       41.62      7.30 o 
  -2   8   9        3.79        7.88      6.76 o 
  -1   8   9       30.40       36.09      6.51 o 
   0   8   9       18.72       23.42      7.27 o 
   1   8   9       43.27       45.01      6.79 o 
   2   8   9       12.36       12.48      6.49 o 
   3   8   9        3.80        0.83      6.56 o 
   4   8   9       95.22       67.59      6.84 o 
  -4   9   9       18.00       27.91      7.09 o 
  -3   9   9       51.15       56.35      7.24 o 
  -2   9   9      480.68      484.22     10.49 o 
  -1   9   9      580.86      574.51      8.32 o 
   0   9   9       25.50       24.27      6.15 o 
   1   9   9       10.45       17.17      6.15 o 
   2   9   9      241.15      236.42      6.90 o 
   3   9   9      360.68      342.39     17.96 o 
  -4  10   9        0.97        6.32      7.16 o 
  -3  10   9      181.70      168.14     11.40 o 
  -2  10   9       12.77       24.18      6.51 o 
  -1  10   9      127.50      137.62      6.43 o 
   0  10   9       72.56       87.43      7.52 o 
   1  10   9       95.52       89.12      5.96 o 
   2  10   9      252.37      242.82      6.83 o 
   3  10   9        6.50       22.44      6.10 o 
  -4  11   9       90.36       61.70      7.32 o 
  -3  11   9       29.17       42.09      7.09 o 
  -2  11   9       83.91       91.66      8.60 o 
  -1  11   9      162.04      168.52      6.45 o 
   0  11   9      214.60      201.14      9.90 o 
   1  11   9       61.74       69.35      6.05 o 
   2  11   9       78.87       68.63      6.71 o 
   3  11   9       78.61       75.14      7.60 o 
  -3  12   9       94.54       76.92      7.25 o 
  -2  12   9       10.39       10.38      6.05 o 
  -1  12   9       64.58       62.10      6.11 o 
   0  12   9      177.69      162.09      6.15 o 
   1  12   9       46.32       43.19      5.79 o 
   2  12   9      231.17      224.37      6.84 o 
   3  12   9       55.90       49.92      9.08 o 
  -3  13   9       51.29       53.73      7.11 o 
  -2  13   9        3.08        1.27      6.31 o 
  -1  13   9       37.96       37.94      5.94 o 
   0  13   9      488.64      460.66     17.95 o 
   1  13   9      539.60      481.81     18.71 o 
   2  13   9       79.90       65.71      6.47 o 
  -2  14   9        0.28        6.14      6.06 o 
  -1  14   9       14.95       19.85      5.90 o 
   0  14   9       19.61       23.58      5.60 o 
   1  14   9       15.20       18.13      5.91 o 
   2  14   9        3.20        4.23      5.53 o 
  -2  15   9        0.79        4.39      6.13 o 
  -1  15   9       12.85       25.19      5.70 o 
   0  15   9      196.36      169.43      7.37 o 
   1  15   9      482.70      412.95     11.28 o 
  -1  16   9       46.41       44.46      5.81 o 
   0  16   9       48.54       42.25      6.00 o 
  -4   0  10       83.00       69.87     18.74 o 
  -3   0  10      522.89      493.78     19.91 o 
  -2   0  10      114.62      109.71     10.64 o 
  -1   0  10        1.78       11.30     10.76 o 
   0   0  10       33.28       25.99     17.72 o 
   1   0  10      554.00      546.11     54.26 o 
   2   0  10      851.12      827.14     58.03 o 
   3   0  10      313.39      282.39     23.20 o 
  -4   1  10        4.74       12.58      7.47 o 
  -3   1  10        1.13        5.97      8.70 o 
  -2   1  10       29.48       28.29      7.67 o 
  -1   1  10       44.44       54.19      7.39 o 
   0   1  10       18.42       31.16     12.97 o 
   1   1  10       63.70       77.90     11.52 o 
   2   1  10       21.83       25.81      8.87 o 
   3   1  10       76.49       75.16      8.40 o 
  -4   2  10       69.84       78.63     10.78 o 
  -3   2  10      396.63      383.06     25.78 o 
  -2   2  10      154.48      155.41      7.75 o 
  -1   2  10        4.79        7.69      7.26 o 
   0   2  10       31.26       32.91      7.67 o 
   1   2  10      417.76      455.46     15.07 o 
   2   2  10      597.91      576.75     27.36 o 
   3   2  10      267.51      249.60     18.77 o 
  -4   3  10       61.40       62.65      8.37 o 
  -3   3  10        2.60       -1.49      9.47 o 
  -2   3  10      183.39      168.99      7.88 o 
  -1   3  10      104.43      106.82      8.08 o 
   0   3  10      283.24      291.05      9.86 o 
   1   3  10      393.45      421.23      9.68 o 
   2   3  10       22.94       25.75      8.89 o 
   3   3  10      208.30      165.12      8.02 o 
  -4   4  10       39.43       33.46      8.10 o 
  -3   4  10       64.22       61.29      8.33 o 
  -2   4  10      180.61      177.14      7.62 o 
  -1   4  10      295.71      291.51     12.89 o 
   0   4  10      404.64      388.28     19.56 o 
   1   4  10      121.10      136.52      7.47 o 
   2   4  10       62.11       67.56     12.50 o 
   3   4  10      261.87      237.89     14.80 o 
  -4   5  10       58.33       47.94     10.40 o 
  -3   5  10        0.04        8.55      8.18 o 
  -2   5  10       76.21       82.94      7.85 o 
  -1   5  10       35.28       45.99      7.53 o 
   0   5  10       64.43       69.40      7.29 o 
   1   5  10      171.34      187.37      7.22 o 
   2   5  10        1.71       14.01      7.10 o 
   3   5  10       72.96       73.51     14.03 o 
  -4   6  10       30.61       32.93      8.40 o 
  -3   6  10        8.00        5.70      7.74 o 
  -2   6  10       73.56       70.61      7.80 o 
  -1   6  10      618.29      590.41     23.89 o 
   0   6  10      391.50      401.08     12.18 o 
   1   6  10       26.13       32.03      9.65 o 
   2   6  10        2.10       11.03      6.87 o 
   3   6  10       85.91       70.58      7.20 o 
  -4   7  10        2.14       14.48      8.65 o 
  -3   7  10        0.99        3.18      7.53 o 
  -2   7  10       11.90       13.16      7.23 o 
  -1   7  10        1.12       14.23      7.00 o 
   0   7  10       17.50       16.62      6.73 o 
   1   7  10        1.52       18.83      6.41 o 
   2   7  10        5.95        3.17      6.34 o 
   3   7  10       17.60       11.79      7.21 o 
  -3   8  10        7.93       15.31      7.28 o 
  -2   8  10       74.77       67.47      7.57 o 
  -1   8  10      349.13      335.64     13.62 o 
   0   8  10      498.84      459.49     20.40 o 
   1   8  10       12.96       13.75      6.62 o 
   2   8  10        9.72       12.76      6.53 o 
  -3   9  10        5.00        2.69      7.23 o 
  -2   9  10       89.38       63.35      7.15 o 
  -1   9  10       13.68       25.31      6.70 o 
   0   9  10       81.00       66.54      6.45 o 
   1   9  10       76.41       84.68      6.48 o 
   2   9  10       17.32       17.93      6.29 o 
  -3  10  10       15.23       15.90      7.12 o 
  -2  10  10       51.12       38.48      6.81 o 
  -1  10  10       75.58       77.52      6.86 o 
   0  10  10      189.95      176.56      6.65 o 
   1  10  10      102.64       88.63      7.75 o 
   2  10  10       92.94       63.22      6.48 o 
  -2  11  10       40.35       37.78      6.97 o 
  -1  11  10       37.66       34.77      6.84 o 
   0  11  10       23.86       20.00      6.26 o 
   1  11  10       70.34       69.38      6.33 o 
  -2  12  10       26.09       21.88      6.61 o 
  -1  12  10        9.60       11.08      6.68 o 
   0  12  10       15.22       26.69      6.23 o 
   1  12  10      216.35      164.61      6.18 o 
  -1  13  10       14.85       14.70      6.22 o 
   0  13  10        1.47        6.34      6.20 o 
  -3   1  11       93.39       68.71     10.17 o 
  -2   1  11      234.95      189.74      8.81 o 
  -1   1  11      110.13      112.29      8.77 o 
   0   1  11        3.87        4.47      9.54 o 
   1   1  11        9.93        5.29     10.09 o 
   2   1  11      141.70       96.14      9.60 o 
  -3   2  11       46.92       38.85      9.62 o 
  -2   2  11        0.02        3.61      8.28 o 
  -1   2  11       43.50       35.90      8.33 o 
   0   2  11        9.62       25.40     10.47 o 
   1   2  11       62.31       53.37      7.93 o 
   2   2  11       55.05       28.89      9.22 o 
  -3   3  11       63.01       56.30     10.16 o 
  -2   3  11       80.80       60.05      8.30 o 
  -1   3  11      236.32      204.95      9.64 o 
   0   3  11       78.73       70.06      8.87 o 
   1   3  11       57.60       48.09      8.50 o 
   2   3  11      133.08      106.90      7.69 o 
  -3   4  11       54.16       39.88      8.68 o 
  -2   4  11        2.01        9.04      8.03 o 
  -1   4  11       51.41       47.89      7.79 o 
   0   4  11       74.71       65.38      7.81 o 
   1   4  11       89.62       71.03      8.18 o 
  -2   5  11       18.82       10.94      8.15 o 
  -1   5  11       68.62       44.08      8.34 o 
   0   5  11      220.59      187.07      7.86 o 
   1   5  11      126.74       97.90      8.60 o 
  -2   6  11        4.15        9.44      8.14 o 
  -1   6  11       28.10       33.41      8.19 o 
   0   6  11       32.01       35.18      7.24 o 
   1   6  11        9.67       17.48      7.16 o 
  -2   7  11        1.60        9.51      7.67 o 
  -1   7  11       10.64       16.05      7.37 o 
   0   7  11      319.39      246.58     10.06 o 
   1   7  11      302.32      233.47     12.00 o 
  -1   8  11       10.08        7.16      7.38 o 
   0   8  11        1.14       -1.00      7.29 o 
                                                 
